# Supplementary material for: Deferring draft picks: Empirical analysis of the AFL draft
Source: PLoS One. 2024 Sep 27;19(9):e0311240. doi: 10.1371/journal.pone.0311240 (PMC11433144; doi:10.1371/journal.pone.0311240)
Supplement: S1 Data — (XLSX) [file pone.0311240.s014.xlsx]

## Sheet: Sheet1
ID	Year	Round	Pick	DraftingAge	DraftingAge2	DraftingTeam	AmateurLeague	AL	Position	Compensation	Priority	CAPre15	CAPos15	FSPre07	FS0714	FSPos15	Indigenous	Weight	Height	Games	TimeOnField	BLV	TU	S1G	S2G	S3G	S4G	S1TOF	S1BLV	Seasons	Played	GP	TOFP	BLVP	Margin	S1Margin	S2Margin	S3Margin	S4Margin	MarginP	AvgMargin	AvgMarginP	CMVperGame	S1CMVperGame	S2CMVperGame	S3CMVperGame	S4CMVperGame	S1CMVperGameP	S2CMVperGameP
11312	2003	1	1	18	324	Western Bulldogs	SANFL	SANFL	Forward	0	1	0	0	0	0	0	0	85.5992	186.145	242	15827.2	86	0	19	22	22	22	1072.8	3	13	1	0.0785124	0.067782	0.0348837	3909.53	#VALUE!	408.952	346.946	340.994	#VALUE!	300.733	0	16.1551	0	18.5887	15.7703	15.4997	1	-0.150645
11335	2003	1	2	17	289	Carlton	TAC Cup	TAC Cup	Forward	0	1	0	0	0	0	0	1	90.0051	190	196	13382.4	24	0	15	18	22	19	746.4	1	13	1	0.0765306	0.0557747	0.0416667	3093.06	144.433	193.022	364.878	404.206	0.0466957	237.928	0.392956	15.7809	9.62884	10.7235	16.5854	21.274	0.389843	0.320479
11347	2003	1	3	18	324	Melbourne	TAC Cup	TAC Cup	Forward	0	1	0	0	0	0	0	0	86.5031	186	161	10485.6	27	0	3	16	15	16	116	0	12	1	0.0186335	0.0110628	0	2572.83	13.1002	185.406	148.34	211.375	0.00509175	214.402	0.938899	15.9803	4.36672	11.5879	9.88933	13.2109	0.726743	0.274865
11340	2003	1	4	17	289	Western Bulldogs	WAFL	WAFL	Midfielder	0	0	0	0	0	0	0	0	82.8535	186.636	198	12327.2	9	0	7	14	19	20	274.4	0	13	1	0.0353535	0.0222597	0	2625.4	47.0559	142.361	307.991	264.094	0.0179234	201.954	0.766996	13.2596	6.72228	10.1686	16.2101	13.2047	0.493025	0.233109
11354	2003	1	5	17	289	Melbourne	TAC Cup	TAC Cup	Midfielder	0	0	0	0	0	0	0	0	85.5592	184	152	8966.4	47	0	8	19	16	14	400.8	0	11	1	0.0526316	0.0447002	0	2158.39	86.2235	302.87	315.319	185.365	0.0399481	196.217	0.560571	14.1999	10.7779	15.9405	19.7074	13.2404	0.240987	-0.122577
11307	2003	1	6	18	324	Essendon	WAFL	WAFL	Forward	0	0	0	0	0	0	0	0	102.457	198.224	116	6918.4	4	1	5	19	21	4	311.2	0	11	1	0.0431034	0.0449815	0	1061.4	45.8315	143.191	212.737	24.7614	0.0431801	96.4911	0.525018	9.15002	9.1663	7.53639	10.1303	6.19034	-0.00177947	0.176352
11318	2003	1	7	18	324	Geelong	TAC Cup	TAC Cup	Midfielder	0	0	0	0	0	0	0	0	84	182	57	2901.6	0	0	12	16	14	9	560.8	0	6	1	0.210526	0.193273	0	715.023	138.771	188.699	210.99	130.653	0.194078	119.171	-0.164471	12.5443	11.5642	11.7937	15.0707	14.517	0.0781272	0.0598348
11364	2003	1	8	18	324	St Kilda	NTFL	A	Defender	0	0	0	0	0	0	0	1	85.6267	188.213	75	4648.8	0	0	1	14	4	8	33.6	0	9	1	0.0133333	0.00722767	0	786.967	2.74532	180.524	38.3343	84.9304	0.00348847	87.4408	0.968604	10.4929	2.74532	12.8946	9.58357	10.6163	0.738364	-0.228886
11452	2003	1	9	17	289	North Melbourne	TAC Cup	TAC Cup	Defender	0	0	0	0	0	0	0	0	84	186	7	279.2	0	0	0	3	2	2	0	0	4	1	0	0	0	36.9365	-0.274475	7.6494	12.2812	17.2804	0	9.23414	1.02972	5.27665	0	2.5498	6.14061	8.6402	1	0.516776
11302	2003	1	10	18	324	Fremantle	TAC Cup	TAC Cup	Midfielder	0	0	0	0	0	0	0	0	85	182	8	264	0	1	2	2	0	1	63.2	0	5	1	0.25	0.239394	0	43.058	18.0294	8.32849	-0.274475	3.71423	0.418723	8.6116	-1.09362	5.38225	9.01469	4.16424	0	3.71423	-0.674893	0.226301
11321	2003	1	11	17	289	West Coast	SANFL	SANFL	Defender	0	0	0	0	0	0	0	0	88.2613	188	111	7148	7	0	10	0	19	19	491.2	0	12	1	0.0900901	0.0687185	0	1525.35	88.8443	-0.274475	179.51	244.997	0.0582452	127.112	0.301058	13.7419	8.88443	0	9.44788	12.8946	0.353478	1
11362	2003	1	12	18	324	Fremantle	TAC Cup	TAC Cup	Forward	0	0	0	0	0	0	0	0	90	192	46	2786.4	3	0	2	10	10	7	67.2	0	7	1	0.0434783	0.0241171	0	285.437	6.75936	57.7154	62.9907	50.738	0.0236807	40.7768	0.834235	6.20516	3.37968	5.77154	6.29907	7.24829	0.455343	0.0698807
11310	2003	1	13	17	289	Essendon	TAC Cup	TAC Cup	Midfielder	0	0	0	0	0	0	0	0	82.76	182.28	250	16416	67	0	13	19	22	20	676	0	14	1	0.052	0.0411793	0	5011.71	149.75	365.116	490.145	452.881	0.02988	357.979	0.58168	20.0468	11.5192	19.2166	22.2793	22.6441	0.425385	0.0414136
11356	2003	1	14	18	324	Adelaide	TAC Cup	TAC Cup	Forward	0	0	0	0	0	0	0	0	95	197	6	311.2	0	0	5	0	1	0	260.8	0	4	1	0.833333	0.838046	0	22.5476	14.195	-0.274475	8.90156	-0.274475	0.629556	5.6369	-1.51822	3.75793	2.83899	0	8.90156	0	0.244533	1
11324	2003	1	15	17	289	Port Adelaide	TAC Cup	TAC Cup	Defender	0	0	0	0	0	0	0	0	97.3043	195.565	207	15511.2	6	0	1	6	19	11	31.2	0	13	1	0.00483092	0.00201145	0	2567.95	5.41981	62.229	218.68	130.811	0.00211056	197.534	0.972563	12.4055	5.41981	10.3715	11.5095	11.8919	0.563114	0.163962
0	2003	1	16	17	9604	Sydney	SANFL	SANFL	Midfielder	0	0	0	0	0	0	0	0	78	176	0	0	0	0	0	0	0	0	0	0	3	0	0	0	0	-0.823424	-0.274475	-0.274475	-0.274475	0	0	-0.274475	0	0	0	0	0	0	0	0
0	2003	1	17	17	9604	Collingwood	TAC Cup	TAC Cup	Forward	0	0	0	0	0	0	0	0	98	192	0	0	0	0	0	0	0	0	0	0	2	0	0	0	0	-0.548949	-0.274475	-0.274475	0	0	0	-0.274475	0	0	0	0	0	0	0	0
11406	2003	1	18	17	289	Brisbane Lions	WAFL	WAFL	Ruck	0	0	0	0	0	0	0	0	99	198	3	127.2	0	0	0	3	0	0	0	0	3	1	0	0	0	15.7791	-0.274475	16.3281	0	-0.274475	0	5.25971	1.05218	5.25971	0	5.4427	0	0	1	-0.0347895
11403	2003	2	19	18	324	Fremantle	TAC Cup	TAC Cup	Midfielder	0	0	0	0	0	0	0	0	88.9264	192	258	16640	77	1	0	17	22	22	0	0	14	1	0	0	0	4302.22	-0.274475	291.382	364.905	288.014	0	307.302	1.00089	16.6753	0	17.1401	16.5866	13.0916	1	-0.0278753
11350	2003	2	20	17	289	West Coast	SANFL	SANFL	Defender	0	0	0	0	0	0	0	0	83.2583	187.397	151	9481.6	4	1	11	13	10	0	598.4	0	14	1	0.0728477	0.0631117	0	1706.7	133.993	139.566	177.578	-0.274475	0.0785102	121.907	-0.0991426	11.3026	12.1812	10.7358	17.7578	0	-0.0777308	0.0501461
0	2003	2	21	17	9604	Richmond	TAC Cup	TAC Cup	Midfielder	0	0	0	0	0	0	0	0	75	184	0	0	0	0	0	0	0	0	0	0	2	0	0	0	0	-0.548949	-0.274475	-0.274475	0	0	0	-0.274475	0	0	0	0	0	0	0	0
11411	2003	2	22	22	484	Geelong	VFL	A	Midfielder	0	0	0	0	0	0	0	0	76	183	12	564.8	0	0	0	7	5	0	0	0	3	1	0	0	0	81.0458	-0.274475	48.9138	32.4065	0	0	27.0153	1.01016	6.75382	0	6.98768	6.48131	0	1	-0.0346269
11405	2003	2	23	18	324	Brisbane Lions	WAFL	WAFL	Midfielder	0	0	0	0	0	0	0	0	85	187	34	2021.6	0	1	0	6	19	7	0	0	5	1	0	0	0	396.385	-0.274475	33.4195	282.57	47.6489	0	79.277	1.00346	11.6584	0	5.56991	14.8721	6.80698	1	0.52224
11338	2003	2	24	19	361	North Melbourne	WAFL	WAFL	Forward	0	0	0	0	0	0	0	0	98	196	13	713.6	0	0	3	0	3	4	113.6	0	5	1	0.230769	0.159193	0	77.2987	9.66897	-0.274475	17.7234	38.5667	0.125086	15.4597	0.374571	5.94606	3.22299	0	5.90781	9.64166	0.457962	1
11380	2003	2	25	18	324	Hawthorn	SANFL	SANFL	Forward	0	0	0	0	0	0	0	1	77	174	18	986.4	0	0	0	14	4	0	0	0	3	1	0	0	0	153.285	-0.274475	137.443	16.1171	0	0	51.0952	1.00537	8.51586	0	9.81735	4.02927	0	1	-0.152831
11417	2003	2	26	17	289	West Coast	TAC Cup	TAC Cup	Midfielder	0	0	0	0	0	0	0	0	88	189	6	268	0	0	0	2	4	0	0	0	4	1	0	0	0	68.0161	-0.274475	14.8824	53.6827	-0.274475	0	17.004	1.01614	11.336	0	7.44121	13.4207	0	1	0.343579
11501	2003	2	27	18	324	Fremantle	TAC Cup	TAC Cup	Forward	0	0	0	0	0	0	0	0	92	193	13	686.4	2	0	0	0	1	4	0	0	6	1	0	0	0	100.124	-0.274475	-0.274475	6.28065	14.8857	0	16.6874	1.01645	7.70186	0	0	6.28065	3.72142	1	1
11446	2003	2	28	18	324	Essendon	SANFL	SANFL	Defender	0	0	0	0	0	0	0	0	84.3137	188	51	3420.8	3	0	0	2	7	11	0	0	7	1	0	0	0	774.285	-0.274475	18.518	97.0182	192.837	0	110.612	1.00248	15.1821	0	9.25901	13.8597	17.5307	1	0.390135
11517	2003	2	29	17	289	Sydney	SANFL	SANFL	Midfielder	0	0	0	0	0	0	0	0	84	180	17	825.6	0	1	0	0	2	14	0	0	6	1	0	0	0	129.643	-0.274475	-0.274475	3.41323	119.855	0	21.6071	1.0127	7.62604	0	0	1.70662	8.56109	1	1
11344	2003	2	30	18	324	Port Adelaide	SANFL	SANFL	Midfielder	0	0	0	0	0	0	0	0	82.8816	186	76	4555.2	0	0	1	0	12	6	26.4	0	9	1	0.0131579	0.00579557	0	1049.18	0.243485	-0.274475	173.979	59.4715	0.000232071	116.576	0.997911	13.805	0.243485	0	14.4982	9.91192	0.982363	1
0	2003	2	31	20	9604	Adelaide	SANFL	SANFL	Defender	0	0	0	0	0	0	0	0	92	197	0	0	0	0	0	0	0	0	0	0	2	0	0	0	0	-0.548949	-0.274475	-0.274475	0	0	0	-0.274475	0	0	0	0	0	0	0	0
0	2003	2	32	18	9604	Collingwood	TAC Cup	TAC Cup	Midfielder	0	0	0	0	1	0	0	0	84	180	0	0	0	0	0	0	0	0	0	0	2	0	0	0	0	-0.548949	-0.274475	-0.274475	0	0	0	-0.274475	0	0	0	0	0	0	0	0
11342	2003	2	33	18	324	Brisbane Lions	TAC Cup	TAC Cup	Defender	0	0	0	0	0	0	0	0	83.6557	183.764	212	14272	8	0	2	22	8	22	104	0	13	1	0.00943396	0.007287	0	3715.16	4.06749	333.119	136.818	448.657	0.00109483	285.782	0.985767	17.5244	2.03375	15.1418	17.1022	20.3935	0.883947	0.135959
0	2003	3	34	17	9604	Port Adelaide	TAC Cup	TAC Cup	Defender	0	0	0	0	0	0	0	0	84	187	0	0	0	1	0	0	0	0	0	0	2	0	0	0	0	-0.548949	-0.274475	-0.274475	0	0	0	-0.274475	0	0	0	0	0	0	0	0
11445	2003	3	35	17	289	Collingwood	WAFL	WAFL	Ruck	0	0	0	0	0	0	0	0	97	198	1	54.4	0	1	0	1	0	0	0	0	3	1	0	0	0	1.8992	-0.274475	2.44815	-0.274475	0	0	0.633067	1.43356	1.8992	0	2.44815	0	0	1	-0.289042
11416	2003	3	36	17	289	Melbourne	WAFL	WAFL	Defender	0	0	0	0	1	0	0	0	86.3261	188.674	46	2728.8	1	0	0	4	9	8	0	0	7	1	0	0	0	530.745	-0.274475	27.2429	72.4197	108.732	0	75.8207	1.00362	11.5379	0	6.81074	8.04664	13.5915	1	0.409709
11327	2003	3	37	18	324	Richmond	TAC Cup	TAC Cup	Midfielder	0	0	0	0	1	0	0	0	78	184	11	416	0	0	8	1	2	0	284.8	0	3	1	0.727273	0.684615	0	68.4188	53.7577	5.99981	8.66127	0	0.785716	22.8063	-1.35715	6.21989	6.71971	5.99981	4.33063	0	-0.0803589	0.0353832
11442	2003	3	38	18	324	Geelong	TAC Cup	TAC Cup	Ruck	0	0	0	0	1	0	0	0	96	200	90	4202.4	2	0	0	3	8	20	0	0	8	1	0	0	0	468.177	-0.274475	14.0517	38.3619	93.2427	0	58.5221	1.00469	5.20196	0	4.6839	4.79524	4.66214	1	0.0995902
11313	2003	3	40	20	400	North Melbourne	SANFL	SANFL	Forward	0	0	0	0	0	0	0	1	85	182	37	2315.2	0	0	10	10	7	9	656	0	5	1	0.27027	0.283345	0	339.389	112.367	60.6021	51.992	113.679	0.331085	67.8779	-0.655425	9.17268	11.2367	6.06021	7.42743	12.631	-0.225014	0.33932
11457	2003	3	41	17	289	Hawthorn	TAC Cup	TAC Cup	Defender	0	0	0	0	0	0	0	0	93.2685	195.859	149	11176.8	0	0	0	2	12	0	0	0	14	1	0	0	0	845.955	-0.274475	18.7563	71.2834	-0.274475	0	60.4253	1.00454	5.67755	0	9.37817	5.94028	0	1	-0.651799
11503	2003	3	42	18	324	Geelong	WAFL	WAFL	Defender	0	0	0	0	0	0	0	0	95	193	2	121.6	0	0	0	0	2	0	0	0	4	1	0	0	0	4.62202	-0.274475	-0.274475	5.44544	-0.274475	0	1.1555	1.23754	2.31101	0	0	2.72272	0	1	1
11438	2003	3	43	20	400	Fremantle	WAFL	WAFL	Midfielder	0	0	0	0	1	0	0	0	85.3636	185.345	110	6448	12	0	0	9	17	10	0	0	9	1	0	0	0	1428.76	-0.274475	85.1701	279.456	110.122	0	158.751	1.00173	12.9887	0	9.46334	16.4386	11.0122	1	0.271417
11319	2003	3	44	18	324	Essendon	TAC Cup	TAC Cup	Midfielder	0	0	0	0	0	0	0	0	81.5841	182.947	113	6912	0	0	11	10	17	11	553.6	0	9	1	0.0973451	0.0800926	0	1534.45	64.8039	112.316	187.095	149.658	0.0422328	170.494	0.619905	13.5792	5.89127	11.2316	11.0056	13.6052	0.566154	0.172883
11309	2003	3	46	18	324	Port Adelaide	WAFL	WAFL	Defender	0	0	0	0	0	0	0	0	88	193	98	6700.8	1	0	2	11	16	22	124	0	8	1	0.0204082	0.0185053	0	1034.3	11.1248	100.387	143.074	260.947	0.0107558	129.288	0.913953	10.5541	5.56238	9.1261	8.94211	11.8612	0.472964	0.135302
0	2003	3	47	18	9604	Sydney	TAC Cup	TAC Cup	Ruck	0	0	0	0	0	0	0	0	93	204	0	0	0	0	0	0	0	0	0	0	3	0	0	0	0	-0.823424	-0.274475	-0.274475	-0.274475	0	0	-0.274475	0	0	0	0	0	0	0	0
11448	2003	3	48	18	324	Collingwood	TAC Cup	TAC Cup	Defender	0	0	0	0	1	0	0	0	83.3808	182.603	239	17281.6	34	0	0	6	21	22	0	0	14	1	0	0	0	4801.59	-0.274475	91.2576	354.02	367.966	0	342.971	1.0008	20.0903	0	15.2096	16.8581	16.7257	1	0.242939
11386	2003	3	49	18	324	Brisbane Lions	NTFL	A	Defender	0	0	0	0	0	0	0	0	77.5268	183	112	7272.8	0	0	0	3	8	6	0	0	12	1	0	0	0	1015.72	-0.274475	17.5956	41.1631	52.7788	0	84.6436	1.00324	9.06896	0	5.86519	5.14539	8.79646	1	0.353268
0	2003	4	50	17	9604	Western Bulldogs	SANFL	SANFL	Midfielder	0	0	0	0	0	0	0	0	78	186	0	0	0	0	0	0	0	0	0	0	2	0	0	0	0	-0.548949	-0.274475	-0.274475	0	0	0	-0.274475	0	0	0	0	0	0	0	0
11361	2003	4	53	17	289	Richmond	TAC Cup	TAC Cup	Midfielder	0	0	0	0	0	0	0	0	90.5355	187.465	155	9729.6	17	0	6	10	5	15	456	0	11	1	0.0387097	0.0468673	0	2216.08	54.4501	81.3244	26.2039	138.58	0.0245705	201.462	0.729725	14.2973	9.07502	8.13244	5.24077	9.23866	0.365263	0.43119
11341	2003	4	55	21	441	St Kilda	SANFL	SANFL	Defender	0	0	0	0	0	0	0	0	91.8837	191.102	215	15997.6	6	0	7	20	22	20	489.6	0	13	1	0.0325581	0.0306046	0	3213.41	63.6211	240.811	403.599	394.881	0.0197987	247.185	0.742617	14.9461	9.08873	12.0405	18.3454	19.744	0.391898	0.194402
11425	2003	4	56	22	484	North Melbourne	WAFL	WAFL	Defender	0	0	0	0	0	0	0	0	93	190	6	316	0	0	0	4	2	0	0	0	3	1	0	0	0	53.0493	-0.274475	33.4331	19.8907	0	0	17.6831	1.01552	8.84156	0	8.35827	9.94537	0	1	0.054661
11323	2003	4	58	24	576	Adelaide	VFL	A	Ruck	0	0	0	0	0	0	0	0	107.57	197.924	158	8463.2	2	0	13	20	0	21	393.6	0	11	1	0.0822785	0.0465072	0	1150.48	47.6313	160.815	-0.274475	156.561	0.0414013	104.589	0.544586	7.28151	3.66394	8.04073	0	7.45529	0.496815	-0.104267
0	2003	4	59	17	9604	Sydney	SANFL	SANFL	Forward	0	0	0	0	0	0	0	0	90	188	0	0	0	0	0	0	0	0	0	0	4	0	0	0	0	-1.0979	-0.274475	-0.274475	-0.274475	-0.274475	0	-0.274475	0	0	0	0	0	0	0	0
11358	2003	4	60	18	324	Collingwood	TAC Cup	TAC Cup	Midfielder	0	0	0	0	0	0	0	0	80	187	26	1316.8	0	0	8	16	2	0	319.2	0	3	1	0.307692	0.242406	0	248.423	37.0802	202.557	8.78542	0	0.149263	82.8077	0.552212	9.55473	4.63503	12.6598	4.39271	0	0.514897	-0.324981
11365	2003	4	61	17	289	Brisbane Lions	TAC Cup	TAC Cup	Midfielder	0	0	0	0	0	0	0	0	82.5305	183.563	213	13240	23	0	1	3	18	22	41.6	0	14	1	0.00469484	0.00314199	0	3191.06	6.76219	5.60324	241.497	274.224	0.00211911	227.933	0.970332	14.9815	6.76219	1.86775	13.4165	12.4647	0.54863	0.87533
11299	2003	6	70	18	324	Richmond	TAC Cup	TAC Cup	Midfielder	0	0	0	0	0	0	0	0	78	178	35	2132	0	0	19	8	7	1	1186.4	0	4	1	0.542857	0.556473	0	374.128	188.572	108.812	77.6109	-0.866283	0.50403	93.5321	-1.01612	10.6894	9.92483	13.6015	11.0873	-0.866283	0.0715246	-0.272432
11301	2003	7	72	21	441	Carlton	VFL	A	Ruck	0	0	0	0	0	0	0	0	99	202	46	2700.8	0	0	22	11	13	0	1274.4	0	3	1	0.478261	0.47186	0	384.064	200.337	75.7572	107.969	0	0.521625	128.021	-0.564875	8.34921	9.10624	6.88701	8.30534	0	-0.0906704	0.17513
11382	2004	1	1	17	289	Richmond	TAC Cup	TAC Cup	Forward	0	1	0	0	0	0	0	0	88.6803	188	244	17096	75	0	22	21	19	22	1496	2	13	1	0.0901639	0.0875058	0.0266667	4868.37	316.295	387.512	355.169	427.029	0.0649693	374.49	0.155399	19.9523	14.377	18.4529	18.6931	19.4104	0.279431	0.0751485
11393	2004	1	2	17	289	Hawthorn	TAC Cup	TAC Cup	Forward	0	1	0	0	0	0	0	0	98.8889	193	234	16816.8	56	0	16	20	20	22	985.6	0	13	1	0.0683761	0.0586081	0	2391.32	146.548	180.556	83.3568	193.002	0.0612833	183.948	0.203317	10.2193	9.15926	9.02778	4.16784	8.77283	0.103732	0.116598
11397	2004	1	3	18	324	Western Bulldogs	SANFL	SANFL	Midfielder	0	1	0	0	0	0	0	0	86.3596	188.149	228	14525.6	72	0	17	22	10	21	1121.6	1	13	1	0.0745614	0.0772154	0.0138889	4522.59	257.82	368.721	143.29	441.354	0.0570072	347.892	0.258907	19.8359	15.1659	16.76	14.329	21.0169	0.235433	0.155067
11409	2004	1	4	18	324	Richmond	NTFL	A	Defender	0	0	0	0	0	0	0	1	78.3387	179.129	124	7676	9	0	12	21	20	22	657.6	0	9	1	0.0967742	0.0856696	0	1369.09	79.3194	200.667	214.307	281.279	0.0579358	152.121	0.478578	11.0411	6.60995	9.55558	10.7153	12.7854	0.40133	0.134541
11379	2004	1	5	17	289	Hawthorn	WAFL	WAFL	Forward	0	0	0	0	0	0	0	1	99.5806	196.645	248	18151.2	151	0	20	14	20	22	1267.2	1	13	1	0.0806452	0.0698136	0.00662252	3370.15	209.28	123.095	187.587	262.962	0.0620982	259.242	0.192723	13.5893	10.464	8.79251	9.37934	11.9528	0.229982	0.352983
11558	2004	1	6	18	324	Western Bulldogs	NEAFL	A	Forward	0	0	0	0	0	0	0	0	98.7439	196.171	82	5341.6	0	0	0	0	13	6	0	0	10	1	0	0	0	628.513	-0.274475	-0.274475	86.881	45.5589	0	62.8513	1.00437	7.66479	0	0	6.68316	7.59315	1	1
11391	2004	1	7	18	324	Hawthorn	TAC Cup	TAC Cup	Midfielder	0	0	0	0	0	0	0	0	88.5154	186	260	17339.2	71	1	19	20	22	17	1055.2	0	13	1	0.0730769	0.0608563	0	4476.15	204.629	292.798	403.481	288.142	0.0457153	344.319	0.405701	17.216	10.7699	14.6399	18.3401	16.9495	0.374422	0.149632
11618	2004	1	8	18	324	Adelaide	TAC Cup	TAC Cup	Ruck	0	0	0	0	0	0	0	0	99	200	6	279.2	0	0	0	0	2	0	0	0	6	1	0	0	0	26.8826	-0.274475	-0.274475	3.71828	-0.274475	0	4.48043	1.06126	4.48043	0	0	1.85914	0	1	1
11444	2004	1	9	18	324	Carlton	SANFL	SANFL	Defender	0	0	0	0	0	0	0	0	84.0569	188	123	7996	1	0	1	10	18	21	32.8	0	9	1	0.00813008	0.00410205	0	1277.28	0.241954	67.442	156.176	174.205	0.00018943	141.92	0.998295	10.3844	0.241954	6.7442	8.67642	8.29546	0.9767	0.350543
11423	2004	1	10	18	324	Collingwood	TAC Cup	TAC Cup	Forward	0	0	0	0	0	0	0	1	81	187	26	1548.8	0	1	13	10	1	2	760	0	4	1	0.5	0.490702	0	274.249	121.794	123.237	8.33092	20.887	0.444102	68.5622	-0.776407	10.548	9.36879	12.3237	8.33092	10.4435	0.111797	-0.168337
11436	2004	1	11	18	324	Port Adelaide	SANFL	SANFL	Midfielder	0	0	0	0	0	0	0	0	84	184	32	1516.8	0	1	2	13	6	7	40	0	6	1	0.0625	0.0263713	0	277.139	0.851945	116.24	56.0986	55.4306	0.00307407	46.1899	0.981556	8.6606	0.425972	8.94153	9.34976	7.91865	0.950815	-0.0324373
11408	2004	1	12	18	324	Richmond	SANFL	SANFL	Midfielder	0	0	0	0	0	0	0	0	76.6923	183	26	1486.4	0	1	6	8	3	0	263.2	0	7	1	0.230769	0.177072	0	201.261	35.4948	70.3403	15.1021	-0.274475	0.176362	28.7515	-0.234535	7.7408	5.9158	8.79254	5.03404	0	0.235764	-0.13587
11475	2004	1	13	17	289	Melbourne	TAC Cup	TAC Cup	Forward	0	0	0	0	0	0	0	0	89.55	191.19	100	6507.2	7	0	0	12	19	15	0	0	8	1	0	0	0	1331.75	-0.274475	207.703	255.477	181.533	0	166.469	1.00165	13.3175	0	17.3086	13.4462	12.1022	1	-0.299683
11378	2004	1	14	17	289	Essendon	SANFL	SANFL	Forward	0	0	0	0	0	0	0	0	77.25	183.196	204	12941.6	14	0	12	21	20	19	512	0	13	1	0.0588235	0.0395623	0	2257.55	85.5128	228.246	233.263	261.732	0.0378785	173.658	0.507579	11.0664	7.12607	10.8689	11.6632	13.7754	0.356065	0.0178539
11481	2004	1	15	17	289	Melbourne	TAC Cup	TAC Cup	Defender	0	0	0	0	0	0	0	0	95.9725	192	182	12502.4	6	1	0	11	12	16	0	0	13	1	0	0	0	2524.26	-0.274475	85.6145	143	118.75	0	194.174	1.00141	13.8696	0	7.78314	11.9167	7.42189	1	0.438834
11424	2004	1	16	18	324	Richmond	TAC Cup	TAC Cup	Forward	0	0	0	0	0	0	0	0	97.9242	197.076	66	3176	0	0	2	15	18	18	81.6	0	7	1	0.030303	0.0256927	0	468.512	0.453209	92.282	145.319	153.629	0.000967338	66.9303	0.993229	7.09867	0.226605	6.15213	8.07327	8.53494	0.968078	0.133339
11418	2004	1	17	18	324	St Kilda	TAC Cup	TAC Cup	Forward	0	0	0	0	0	0	0	0	75.7619	179	84	4899.2	0	0	7	10	6	9	428	0	8	1	0.0833333	0.0873612	0	733.728	65.8429	81.2798	37.5186	78.6753	0.0897374	91.716	0.2821	8.73486	9.40612	8.12798	6.2531	8.7417	-0.0768493	0.069477
11401	2004	1	18	17	289	Brisbane Lions	SANFL	SANFL	Ruck	0	0	0	0	0	0	0	0	100.581	204	86	4806.4	0	0	1	7	8	13	43.2	0	11	1	0.0116279	0.00898802	0	732.968	6.02575	37.5581	31.5531	82.8603	0.00822103	66.6335	0.909569	8.52288	6.02575	5.36544	3.94414	6.37387	0.292991	0.370467
11526	2004	1	19	17	289	Port Adelaide	TAC Cup	TAC Cup	Forward	0	0	0	0	0	0	0	0	98	197	3	165.6	0	0	0	3	0	0	0	0	4	1	0	0	0	12.6388	-0.274475	13.4622	-0.274475	-0.274475	0	3.1597	1.08687	4.21293	0	4.48741	0	0	1	-0.0651505
11483	2004	2	20	18	324	Richmond	TAC Cup	TAC Cup	Midfielder	0	0	0	0	0	0	0	0	80.7895	186.263	76	5041.6	5	0	0	17	8	6	0	0	8	1	0	0	0	769.694	-0.274475	153.708	63.331	50.1278	0	96.2117	1.00285	10.1276	0	9.04165	7.91638	8.35464	1	0.107223
11458	2004	2	21	18	324	Hawthorn	TAC Cup	TAC Cup	Defender	0	0	0	0	0	0	0	0	87.3962	189.17	106	7606.4	0	0	1	7	4	17	37.6	0	10	1	0.00943396	0.00494321	0	881.994	0.221065	51.2713	28.922	109.33	0.000250642	88.1994	0.997494	8.3207	0.221065	7.32447	7.2305	6.43116	0.973432	0.119729
0	2004	2	22	18	9801	Western Bulldogs	VFL	A	Defender	0	0	0	0	0	0	0	0	85	195	0	0	0	0	0	0	0	0	0	0	2	0	0	0	0	-0.548949	-0.274475	-0.274475	0	0	0	-0.274475	0	0	0	0	0	0	0	0
11430	2004	2	23	18	324	Collingwood	SANFL	SANFL	Forward	0	0	0	0	0	0	0	0	89	190	13	732	0	0	6	4	2	1	286.4	0	6	1	0.461538	0.391257	0	47.562	22.3797	15.1249	9.99878	0.607553	0.470538	7.927	-1.82323	3.65861	3.72996	3.78121	4.99939	0.607553	-0.0194999	-0.0335102
11390	2004	2	24	18	324	Adelaide	WAFL	WAFL	Defender	0	0	0	0	0	0	0	0	81.4103	184	195	12667.2	17	0	10	17	22	22	401.6	0	12	1	0.0512821	0.0317039	0	2689.76	81.0755	198.305	308.137	347.923	0.0301423	224.147	0.638293	13.7936	8.10755	11.665	14.0062	15.8147	0.412226	0.154323
11575	2004	2	25	18	324	Carlton	SANFL	SANFL	Defender	0	0	0	0	0	0	0	0	94	196	11	546.4	0	0	0	0	4	4	0	0	5	1	0	0	0	94.0578	-0.274475	-0.274475	31.1927	23.9418	0	18.8116	1.01459	8.5507	0	0	7.79818	5.98544	1	1
11600	2004	2	26	18	324	Hawthorn	TAC Cup	TAC Cup	Forward	0	0	0	0	0	0	0	0	84	188	1	56.8	0	0	0	0	1	0	0	0	3	1	0	0	0	4.87476	-0.274475	-0.274475	5.42371	0	0	1.62492	1.16892	4.87476	0	0	5.42371	0	1	1
0	2004	2	27	17	9801	Brisbane Lions	QAFL	A	Defender	0	0	0	0	0	0	0	0	96	194	0	0	0	1	0	0	0	0	0	0	5	0	0	0	0	-1.37237	-0.274475	-0.274475	-0.274475	-0.274475	0	-0.274475	0	0	0	0	0	0	0	0
0	2004	2	28	17	9801	Adelaide	SANFL	SANFL	Defender	0	0	0	0	0	0	0	0	97	195	0	0	0	0	0	0	0	0	0	0	2	0	0	0	0	-0.548949	-0.274475	-0.274475	0	0	0	-0.274475	0	0	0	0	0	0	0	0
11449	2004	2	29	18	324	West Coast	VFL	A	Midfielder	0	0	0	0	0	0	0	0	81.1546	190.371	194	12772	14	1	3	13	20	8	143.2	0	13	1	0.0154639	0.011212	0	3001.99	17.6927	174.64	365.61	123.836	0.00589365	230.922	0.923383	15.4742	5.89756	13.4338	18.2805	15.4795	0.618878	0.131854
11507	2004	2	30	18	324	Essendon	VFL	A	Defender	0	0	0	0	0	0	0	0	90	196	5	224	0	0	0	5	0	0	0	0	4	1	0	0	0	16.266	-0.274475	17.0894	-0.274475	-0.274475	0	4.06649	1.0675	3.25319	0	3.41788	0	0	1	-0.0506225
11412	2004	2	31	18	324	Sydney	TAC Cup	TAC Cup	Forward	0	0	0	0	0	0	0	0	84	178	64	3655.2	5	0	5	2	2	21	152	0	8	1	0.078125	0.0415846	0	742.741	17.0188	23.3395	18.9966	322.81	0.0229135	92.8426	0.816692	11.6053	3.40376	11.6698	9.49831	15.3719	0.706707	-0.00555247
11477	2004	2	32	18	324	Geelong	TAC Cup	TAC Cup	Midfielder	0	0	0	0	0	0	0	0	85.1525	185.186	59	3340	1	0	0	8	5	11	0	0	8	1	0	0	0	908.119	-0.274475	129.508	70.1001	161.13	0	113.515	1.00242	15.3918	0	16.1886	14.02	14.6482	1	-0.0517624
11492	2004	2	34	18	324	Port Adelaide	TAC Cup	TAC Cup	Midfielder	0	0	0	0	0	0	0	0	77	179	4	153.6	0	0	0	4	0	0	0	0	2	1	0	0	0	25.5123	-0.274475	25.7868	0	0	0	12.7562	1.02152	6.37808	0	6.4467	0	0	1	-0.0107585
11480	2004	2	35	17	289	Port Adelaide	TAC Cup	TAC Cup	Ruck	0	0	0	0	0	0	0	0	100	203	11	409.6	0	0	0	3	3	5	0	0	4	1	0	0	0	16.525	-0.274475	5.30218	-0.299318	11.7966	0	4.13125	1.06644	1.50227	0	1.76739	-0.0997727	2.35932	1	-0.176482
11487	2004	3	36	17	289	Richmond	QAFL	A	Forward	0	0	0	0	0	0	0	0	86.0446	190.625	112	8302.4	0	0	0	2	14	16	0	0	11	1	0	0	0	985.531	-0.274475	3.73748	117.508	143.122	0	89.5937	1.00306	8.79938	0	1.86874	8.39346	8.94511	1	0.787628
11431	2004	3	37	18	324	West Coast	WAFL	WAFL	Forward	0	0	0	0	0	0	0	0	80.0109	182.989	184	12541.6	34	1	2	3	17	11	86.4	0	12	1	0.0108696	0.00688907	0	2203.76	4.94098	19.3209	119.292	115.967	0.00224207	183.647	0.973095	11.977	2.47049	6.44031	7.01715	10.5425	0.79373	0.462276
11513	2004	3	38	17	289	Western Bulldogs	TAC Cup	TAC Cup	Defender	0	0	0	0	0	0	0	0	73	182	4	171.2	0	0	0	4	0	0	0	0	3	1	0	0	0	24.5913	-0.274475	25.1403	-0.274475	0	0	8.19711	1.03348	6.14783	0	6.28507	0	0	1	-0.0223229
11402	2004	3	39	17	289	Collingwood	TAC Cup	TAC Cup	Forward	0	0	0	0	1	0	0	0	98.903	195.527	237	16872.8	48	0	15	15	22	21	928	0	13	1	0.0632911	0.0549998	0	3552.63	215.113	209.56	359.284	323.51	0.0605503	273.279	0.212846	14.99	14.3409	13.9707	16.3311	15.4052	0.0433046	0.0679992
11484	2004	3	40	18	324	Adelaide	TAC Cup	TAC Cup	Ruck	0	0	0	0	0	0	0	0	99.7483	199.02	151	9256	6	0	0	8	6	15	0	0	13	1	0	0	0	1210.56	-0.274475	26.8817	21.1144	89.8804	0	93.1203	1.00295	8.01698	0	3.36022	3.51907	5.99203	1	0.580863
11494	2004	3	41	18	324	Carlton	WAFL	WAFL	Midfielder	0	0	0	0	1	0	0	0	77	177	23	1020.8	2	0	0	12	11	0	0	0	4	1	0	0	0	205.712	-0.274475	84.811	121.45	-0.274475	0	51.428	1.00534	8.94401	0	7.06758	11.0409	0	1	0.209797
11419	2004	3	42	18	324	North Melbourne	TAC Cup	TAC Cup	Defender	0	0	0	0	1	0	0	0	85	191	24	1528.8	0	0	6	0	16	2	268.8	0	6	1	0.25	0.175824	0	302.504	38.6213	-0.274475	246.68	18.0258	0.127672	50.4173	0.233968	12.6043	6.43688	0	15.4175	9.01292	0.489312	1
11587	2004	3	43	17	289	Melbourne	TAC Cup	TAC Cup	Forward	0	0	0	0	0	0	0	0	87.4286	193	28	1780	0	1	0	0	10	6	0	0	7	1	0	0	0	252.268	-0.274475	-0.274475	100.641	41.1397	0	36.0383	1.00762	9.00957	0	0	10.0641	6.85662	1	1
11454	2004	3	44	17	289	West Coast	WAFL	WAFL	Forward	0	0	0	0	1	0	0	0	77.875	184.363	80	4943.2	1	0	3	1	8	17	143.2	0	9	1	0.0375	0.0289691	0	897.825	27.6593	8.95182	91.353	197.189	0.030807	99.7583	0.722737	11.2228	9.21977	8.95182	11.4191	11.5994	0.178479	0.202355
11396	2004	3	45	17	289	Brisbane Lions	TSL	A	Midfielder	0	0	0	0	0	0	0	0	87.1471	183.103	136	9569.6	6	0	19	22	14	18	1207.2	0	8	1	0.139706	0.126149	0	1870.04	242.58	368.213	122.32	232.398	0.129719	233.755	-0.0377516	13.7503	12.7674	16.7369	8.73713	12.911	0.0714854	-0.217204
11439	2004	3	46	18	324	Essendon	SANFL	SANFL	Defender	0	0	0	0	0	0	0	0	81.4421	183.211	95	6440.8	0	0	4	8	20	20	215.2	0	8	1	0.0421053	0.033412	0	705.339	15.401	52.1938	137.329	153.669	0.0218349	88.1674	0.82532	7.42462	3.85026	6.52422	6.86643	7.68345	0.48142	0.121272
11456	2004	3	48	19	361	Geelong	BellarineFL	A	Forward	0	0	0	0	1	0	0	0	95	195	30	2009.6	0	0	3	7	18	0	204	0	5	1	0.1	0.101513	0	215.484	26.6366	44.113	140.436	-0.274475	0.123613	43.0968	0.381934	7.18279	8.87888	6.30186	7.80202	0	-0.236133	0.122645
11395	2004	3	50	18	324	Brisbane Lions	TAC Cup	TAC Cup	Defender	0	0	0	0	0	0	0	0	83	187	25	1617.6	0	0	2	3	20	0	97.6	0	4	1	0.08	0.0603363	0	132.602	9.32795	23.5269	100.022	-0.274475	0.0703454	33.1505	0.718618	5.30408	4.66398	7.84231	5.00108	0	0.120682	-0.478542
11414	2004	3	51	17	289	Port Adelaide	SANFL	SANFL	Midfielder	0	0	0	0	0	0	0	0	79	178	4	134.4	0	0	4	0	0	0	134.4	0	2	1	1	1	0	25.2213	25.4958	-0.274475	0	0	1.01088	12.6107	-1.02177	6.30534	6.37395	0	0	0	-0.0108826	1
0	2004	4	52	18	9801	Richmond	TAC Cup	TAC Cup	Forward	0	0	0	0	0	0	0	0	84	191	0	0	0	0	0	0	0	0	0	0	2	0	0	0	0	-0.548949	-0.274475	-0.274475	0	0	0	-0.274475	0	0	0	0	0	0	0	0
11394	2004	4	53	22	484	Hawthorn	VFL	A	Ruck	0	0	0	0	0	0	0	0	102	200	83	3703.2	0	0	17	7	22	18	776.8	0	6	1	0.204819	0.209765	0	382.017	61.456	30.4991	148.104	84.6878	0.160872	63.6695	0.0347654	4.60261	3.61506	4.35702	6.73201	4.70488	0.214564	0.0533606
11604	2004	4	54	17	289	Western Bulldogs	SANFL	SANFL	Defender	0	0	0	0	0	0	0	0	87	191	19	1180	0	0	0	0	5	9	0	0	6	1	0	0	0	121.69	-0.274475	-0.274475	16.1062	58.721	0	20.2817	1.01353	6.40476	0	0	3.22124	6.52455	1	1
11407	2004	4	55	18	324	Collingwood	TAC Cup	TAC Cup	Defender	0	0	0	0	0	0	0	0	83	180	4	206.4	0	0	3	1	0	0	165.6	0	2	1	0.75	0.802326	0	42.3351	34.6936	7.64148	0	0	0.8195	21.1676	-0.639	10.5838	11.5645	7.64148	0	0	-0.092667	0.278001
11443	2004	4	56	18	324	Adelaide	TAC Cup	TAC Cup	Forward	0	0	0	0	0	0	0	0	82.7041	184.888	98	5558.4	9	0	2	10	21	15	39.2	0	11	1	0.0204082	0.00705239	0	1408.42	10.1091	96.1019	379.799	258.108	0.00717762	128.039	0.921046	14.3717	5.05457	9.61019	18.0857	17.2072	0.648297	0.33131
0	2004	4	57	25	9801	West Coast	WAFL	WAFL	Forward	0	0	0	0	0	0	0	0	98	192	0	0	0	1	0	0	0	0	0	0	2	0	0	0	0	-0.548949	-0.274475	-0.274475	0	0	0	-0.274475	0	0	0	0	0	0	0	0
11530	2004	4	58	18	324	North Melbourne	QAFL	A	Ruck	0	0	0	0	0	0	0	0	102.2	199.8	20	1060.8	0	0	0	2	1	6	0	0	7	1	0	0	0	111.109	-0.274475	22.6583	8.21323	29.2192	0	15.8727	1.01729	5.55544	0	11.3291	8.21323	4.86987	1	-1.03929
0	2004	4	59	18	9801	Fremantle	SANFL	SANFL	Forward	0	0	0	0	0	0	0	0	90	192	0	0	0	0	0	0	0	0	0	0	3	0	0	0	0	-0.823424	-0.274475	-0.274475	-0.274475	0	0	-0.274475	0	0	0	0	0	0	0	0
11383	2004	4	62	21	441	Geelong	VFL	A	Defender	0	0	0	0	0	0	0	0	101	196	57	3872.8	2	0	13	22	22	0	808	0	5	1	0.22807	0.208635	0	412.363	77.4453	142.67	192.796	-0.274475	0.187809	82.4725	0.0609562	7.23443	5.95733	6.48502	8.76345	0	0.176531	0.10359
11459	2004	4	63	18	324	St Kilda	EFL	A	Defender	0	0	0	0	0	0	0	0	94.979	188	143	10063.2	3	0	1	2	8	10	63.2	0	12	1	0.00699301	0.00628031	0	1814.14	16.3362	8.29524	87.8357	108.79	0.00900494	151.178	0.891941	12.6863	16.3362	4.14762	10.9795	10.8789	-0.287706	0.673063
0	2004	4	64	17	9801	Brisbane Lions	TAC Cup	TAC Cup	Forward	0	0	0	0	0	0	0	0	77	187	0	0	0	0	0	0	0	0	0	0	2	0	0	0	0	-0.548949	-0.274475	-0.274475	0	0	0	-0.274475	0	0	0	0	0	0	0	0
0	2004	5	67	17	9801	Fremantle	SANFL	SANFL	Midfielder	0	0	0	0	0	0	0	0	79	178	0	0	0	1	0	0	0	0	0	0	2	0	0	0	0	-0.548949	-0.274475	-0.274475	0	0	0	-0.274475	0	0	0	0	0	0	0	0
11432	2004	6	73	22	484	Carlton	VFL	A	Ruck	0	0	0	0	0	0	0	0	100	197	42	1987.2	1	0	11	5	10	15	548	0	5	1	0.261905	0.275765	0	542.317	176.619	54.7274	106.183	202.138	0.325674	108.463	-0.62837	12.9123	16.0562	10.9455	10.6183	13.4759	-0.243482	0.152323
11466	2005	1	1	18	324	Carlton	TAC Cup	TAC Cup	Midfielder	0	1	0	0	0	0	0	0	79.7478	179.565	230	15261.6	104	0	13	22	22	22	887.2	2	12	1	0.0565217	0.0581328	0.0192308	4455.17	207.809	378.642	532.47	462.965	0.0466444	371.264	0.440267	19.3703	15.9853	17.211	24.2032	21.0438	0.174753	0.111474
11467	2005	1	2	18	324	Collingwood	TAC Cup	TAC Cup	Midfielder	0	1	0	0	0	0	0	0	80.3	184.02	200	12310.4	23	0	15	22	20	19	844	0	12	1	0.075	0.0685599	0	2925.38	134.775	298.908	268.094	276.645	0.046071	243.782	0.447148	14.6269	8.98501	13.5867	13.4047	14.5603	0.38572	0.0711127
11542	2005	1	3	17	289	Hawthorn	TAC Cup	TAC Cup	Defender	0	1	0	0	0	0	0	0	79.982	186.982	111	6132	1	0	0	13	21	11	0	0	11	1	0	0	0	1278.44	-0.274475	85.8553	248.199	133.34	0	116.222	1.00236	11.5174	0	6.60425	11.819	12.1218	1	0.426587
11486	2005	1	4	18	324	Carlton	WAFL	WAFL	Forward	0	0	0	0	0	0	0	0	98.1735	195.587	196	13651.2	69	0	9	13	7	16	404.8	0	12	1	0.0459184	0.0296531	0	1951.66	48.4628	64.7999	72.3351	166.526	0.0248316	162.638	0.702021	9.95745	5.38475	4.9846	10.3336	10.4079	0.459224	0.49941
11500	2005	1	5	17	289	Collingwood	TAC Cup	TAC Cup	Midfielder	0	0	0	0	0	0	0	0	86.9149	190.515	235	15099.2	165	0	9	20	21	20	406.4	0	12	1	0.0382979	0.0269153	0	4396.54	54.9405	250.076	297.543	399.578	0.0124963	366.378	0.850044	18.7087	6.1045	12.5038	14.1687	19.9789	0.673707	0.331657
11522	2005	1	6	18	324	Hawthorn	TAC Cup	TAC Cup	Defender	0	0	0	0	0	0	0	0	84	195	16	1000.8	0	0	2	1	0	13	88	0	5	1	0.125	0.0879297	0	128.891	6.98913	-0.977321	-0.274475	123.428	0.0542253	25.7781	0.728874	8.05567	3.49457	-0.977321	0	9.49445	0.566198	1.12132
11462	2005	1	7	17	289	Essendon	WAFL	WAFL	Ruck	0	0	0	0	0	0	0	1	90.1353	196.744	207	14347.2	19	0	9	21	22	21	336.8	0	11	1	0.0434783	0.023475	0	2204	33.0771	178.731	191.897	200.538	0.0150078	200.364	0.834915	10.6473	3.67523	8.51101	8.7226	9.54945	0.654821	0.200644
11482	2005	1	8	17	289	Richmond	WAFL	WAFL	Midfielder	0	0	0	0	0	0	0	1	76	188	13	600	0	0	4	3	2	4	108	0	6	1	0.307692	0.18	0	60.832	9.6669	17.0256	8.08031	26.6082	0.158911	10.1387	0.0465314	4.67939	2.41673	5.6752	4.04016	6.65204	0.483538	-0.212808
11460	2005	1	9	18	324	Brisbane Lions	WAFL	WAFL	Forward	0	0	0	0	0	0	0	0	93.8942	198.462	104	6605.6	12	0	6	4	12	22	311.2	0	11	1	0.0576923	0.0471115	0	1182.42	34.9382	18.0056	103.884	288.414	0.0295481	107.492	0.674971	11.3694	5.82303	4.5014	8.65702	13.1097	0.487833	0.604077
11508	2005	1	10	18	324	Fremantle	TAC Cup	TAC Cup	Defender	0	0	0	0	0	0	0	0	82	190	22	1349.6	0	0	5	3	9	5	249.6	0	6	1	0.227273	0.184944	0	177.543	31.1137	13.4998	87.0036	46.4751	0.175246	29.5905	-0.0514758	8.07015	6.22275	4.49995	9.66706	9.29502	0.228918	0.442396
11496	2005	1	11	17	289	Western Bulldogs	TAC Cup	TAC Cup	Midfielder	0	0	0	0	0	0	0	0	85.2674	184.477	172	10895.2	34	0	5	20	4	17	209.6	0	12	1	0.0290698	0.0192378	0	2642.69	56.4752	228.871	37.6681	307.294	0.0213704	220.224	0.743556	15.3645	11.295	11.4436	9.41704	18.0761	0.26486	0.255193
11518	2005	1	12	17	289	Melbourne	TAC Cup	TAC Cup	Midfielder	0	0	0	0	0	0	0	0	85.4135	179.62	237	15454.4	74	0	6	21	21	20	304	2	12	1	0.0253165	0.0196708	0.027027	4035.1	84.3665	359.387	272.99	360.586	0.0209081	336.258	0.749102	17.0257	14.0611	17.1137	12.9995	18.0293	0.174128	-0.00516487
11478	2005	1	13	18	324	West Coast	SANFL	SANFL	Defender	0	0	0	0	0	0	0	0	94.1381	187.024	210	14206.4	20	1	6	22	6	22	360.8	0	12	1	0.0285714	0.025397	0	3626.11	48.7088	289.479	100.933	399.557	0.0134328	302.176	0.838807	17.2672	8.11813	13.1581	16.8221	18.1617	0.529853	0.23797
11464	2005	1	14	17	289	Hawthorn	TAC Cup	TAC Cup	Defender	0	0	0	0	0	0	0	0	88.0676	192.55	222	14428	22	1	16	22	22	19	901.6	0	12	1	0.0720721	0.0624896	0	3512.84	248.356	359.121	294.385	273.957	0.0706995	292.736	0.151606	15.8236	15.5222	16.3237	13.3811	14.4188	0.0190449	-0.0316052
11549	2005	1	15	17	289	Geelong	SANFL	SANFL	Defender	0	0	0	0	0	0	0	1	80.1905	180	168	10658.4	6	0	0	18	13	19	0	0	12	1	0	0	0	2023.25	-0.274475	117.086	129.947	249.72	0	168.605	1.00163	12.0432	0	6.50477	9.99593	13.1432	1	0.45988
11531	2005	1	16	18	324	Adelaide	TAC Cup	TAC Cup	Midfielder	0	0	0	0	0	0	0	0	75.0821	180.106	207	13192.8	17	0	2	13	21	17	83.2	0	12	1	0.00966184	0.00630647	0	3519.32	24.0239	134.948	190.64	192.819	0.00682629	293.277	0.918085	17.0015	12.012	10.3806	9.07811	11.3423	0.293479	0.389431
11642	2005	1	17	18	324	Adelaide	SANFL	SANFL	Midfielder	0	0	0	0	0	0	0	0	82.3913	183.696	23	1390.4	1	1	0	0	7	0	0	0	6	1	0	0	0	210.219	-0.274475	-0.274475	51.821	-0.274475	0	35.0364	1.00783	9.13994	0	0	7.40299	0	1	1
11521	2005	1	18	19	361	Hawthorn	WAFL	WAFL	Ruck	0	0	0	0	0	0	0	0	101.378	206	37	1872	0	1	4	0	0	2	108.8	0	7	1	0.108108	0.0581197	0	237.646	3.42395	-0.274475	-0.274475	0.345437	0.0144078	33.9494	0.899145	6.42286	0.855988	0	0	0.172718	0.866728	1
11489	2005	1	19	18	324	Essendon	NEAFL	A	Defender	0	0	0	0	0	0	0	1	76.6947	185.084	131	8325.6	0	1	5	1	4	19	260	0	11	1	0.0381679	0.031229	0	1771.13	46.6828	14.8963	52.8939	239.002	0.0263576	161.012	0.710067	13.5201	9.33656	14.8963	13.2235	12.579	0.309432	-0.101791
11532	2005	2	20	17	289	Carlton	WAFL	WAFL	Defender	0	0	0	0	0	0	0	0	90.3824	192	68	4731.2	0	0	2	10	12	20	130.4	0	7	1	0.0294118	0.0275617	0	730.987	26.2783	81.4278	137.595	235.723	0.0359491	104.427	0.748357	10.7498	13.1391	8.14278	11.4662	11.7862	-0.222268	0.242518
11582	2005	2	21	17	289	Collingwood	TAC Cup	TAC Cup	Forward	0	0	0	0	0	0	0	0	89.6136	185.75	88	5984.8	0	0	0	2	2	1	0	0	11	1	0	0	0	1050.23	-0.274475	23.5905	11.4924	3.23101	0	95.475	1.00287	11.9344	0	11.7952	5.74618	3.23101	1	0.0116581
11758	2005	2	22	18	324	Hawthorn	TAC Cup	TAC Cup	Midfielder	0	0	0	0	0	0	0	0	86	189	13	818.4	0	0	0	0	0	8	0	0	5	1	0	0	0	147.587	-0.274475	-0.274475	-0.274475	100.386	0	29.5174	1.0093	11.3529	0	0	0	12.5483	1	1
11610	2005	2	23	17	289	Collingwood	TAC Cup	TAC Cup	Midfielder	0	0	0	0	0	0	0	0	78	186	12	735.2	0	1	0	3	7	2	0	0	5	1	0	0	0	96.0099	-0.274475	22.0307	58.4415	16.0867	0	19.202	1.01429	8.00083	0	7.34356	8.34878	8.04334	1	0.0821492
11474	2005	2	24	18	324	Richmond	SANFL	SANFL	Forward	0	0	0	0	0	0	0	0	84	193	16	889.6	0	0	3	7	6	0	142.4	0	4	1	0.1875	0.160072	0	54.0034	5.30419	25.1871	23.7865	-0.274475	0.0982196	13.5008	0.607122	3.37521	1.76806	3.59816	3.96442	0	0.476162	-0.0660564
11471	2005	2	25	18	324	Brisbane Lions	QAFL	A	Defender	0	0	0	0	0	0	0	0	88	196	16	1116.8	0	0	4	11	1	0	314.4	0	3	1	0.25	0.281519	0	80.4788	31.7024	47.5977	1.17873	0	0.393923	26.8263	-0.181768	5.02993	7.92561	4.32706	1.17873	0	-0.575691	0.139737
11581	2005	2	26	17	289	Fremantle	WAFL	WAFL	Defender	0	0	0	0	0	0	0	0	84.0533	186.811	169	11801.6	5	0	0	1	19	22	0	0	12	1	0	0	0	2276.19	-0.274475	3.05979	288.541	323.872	0	189.682	1.00145	13.4686	0	3.05979	15.1864	14.7214	1	0.77282
11527	2005	2	27	18	324	Western Bulldogs	Sydney AFL	A	Forward	0	0	0	0	0	0	0	0	78.1111	185.567	90	5622.4	1	0	2	11	17	12	88.8	0	10	1	0.0222222	0.015794	0	680.988	12.5123	67.6372	150.787	80.8223	0.0183738	68.0988	0.816262	7.56653	6.25617	6.14883	8.86982	6.73519	0.17318	0.187365
11537	2005	2	28	17	289	North Melbourne	WAFL	WAFL	Defender	0	0	0	0	0	0	0	0	83	188	10	538.4	0	1	0	2	7	1	0	0	4	1	0	0	0	72.9621	-0.274475	2.95131	64.4157	5.86959	0	18.2405	1.01505	7.29621	0	1.47565	9.20224	5.86959	1	0.797751
11598	2005	2	29	18	324	West Coast	TAC Cup	TAC Cup	Forward	0	0	0	0	0	0	0	0	85.8333	185.917	48	3283.2	2	0	0	1	18	17	0	0	7	1	0	0	0	377.11	-0.274475	8.32655	110.708	155.792	0	53.8729	1.00509	7.85647	0	8.32655	6.15043	9.16425	1	-0.0598342
11525	2005	2	30	18	324	Port Adelaide	SANFL	SANFL	Midfielder	0	0	0	0	0	0	0	0	86.7636	187.8	55	3468.8	2	0	4	0	11	5	232.8	0	7	1	0.0727273	0.0671125	0	557.245	7.16911	-0.274475	98.7712	51.92	0.0128653	79.6065	0.909943	10.1317	1.79228	0	8.9792	10.384	0.823103	1
11626	2005	2	31	18	324	Geelong	TAC Cup	TAC Cup	Forward	0	0	0	0	0	0	0	0	103.076	198.439	66	4013.6	0	0	0	0	6	1	0	0	11	1	0	0	0	492.591	-0.274475	-0.274475	22.7088	0.0393785	0	44.781	1.00613	7.4635	0	0	3.7848	0.0393785	1	1
11468	2005	2	32	20	400	Adelaide	SANFL	SANFL	Defender	0	0	0	0	0	0	0	0	85.4515	185.587	206	13226.4	56	0	4	6	20	22	204	0	12	1	0.0194175	0.0154237	0	3573.13	25.2162	43.0541	339.696	384.644	0.00705717	297.761	0.915314	17.3453	6.30405	7.17569	16.9848	17.4838	0.636556	0.586304
11495	2005	2	33	19	361	St Kilda	QAFL	A	Defender	0	0	0	0	0	0	0	0	89.2097	194	186	13126.4	10	0	2	18	16	19	90.4	0	12	1	0.0107527	0.00688688	0	2551.75	9.39351	255.771	143.292	278.663	0.0036812	212.646	0.955826	13.7191	4.69675	14.2095	8.95574	14.6665	0.657649	-0.0357435
11650	2005	2	34	18	324	West Coast	TAC Cup	TAC Cup	Defender	0	0	0	0	0	0	0	0	92.38	193.8	50	3186.4	1	0	0	0	7	11	0	0	11	1	0	0	0	538.346	-0.274475	-0.274475	70.0741	122.873	0	48.9405	1.00561	10.7669	0	0	10.0106	11.1703	1	1
0	2005	2	35	18	10000	Geelong	TAC Cup	TAC Cup	Forward	0	0	0	0	0	0	0	0	86	189	0	0	0	1	0	0	0	0	0	0	2	0	0	0	0	-0.548949	-0.274475	-0.274475	0	0	0	-0.274475	0	0	0	0	0	0	0	0
11624	2005	3	36	17	289	Carlton	TAC Cup	TAC Cup	Forward	0	0	0	0	0	0	0	0	89	192	5	311.2	0	0	0	0	5	0	0	0	4	1	0	0	0	34.1378	-0.274475	-0.274475	34.9612	-0.274475	0	8.53445	1.03216	6.82756	0	0	6.99224	0	1	1
11647	2005	3	37	17	289	Collingwood	TAC Cup	TAC Cup	Forward	0	0	0	0	0	0	0	0	91.913	192	46	3058.4	1	0	0	0	10	21	0	0	7	1	0	0	0	342.693	-0.274475	-0.274475	65.3547	165.087	0	48.9561	1.00561	7.44984	0	0	6.53547	7.86127	1	1
11606	2005	3	38	18	324	Hawthorn	TAC Cup	TAC Cup	Midfielder	0	0	0	0	1	0	0	0	86	188	20	1153.6	0	0	0	1	8	11	0	0	5	1	0	0	0	244.212	-0.274475	7.99486	118.298	118.468	0	48.8425	1.00562	12.2106	0	7.99486	14.7873	10.7698	1	0.345253
11621	2005	3	39	17	289	Essendon	TAC Cup	TAC Cup	Forward	0	0	0	0	1	0	0	0	96	190	27	1812.8	0	0	0	1	7	11	0	0	6	1	0	0	0	209.534	-0.274475	6.06448	39.9749	107.654	0	34.9224	1.00786	7.76054	0	6.06448	5.7107	9.78672	1	0.218549
0	2005	3	40	18	10000	Richmond	WAFL	WAFL	Midfielder	0	0	0	0	0	0	0	0	80	188	0	0	0	0	0	0	0	0	0	0	3	0	0	0	0	-0.823424	-0.274475	-0.274475	-0.274475	0	0	-0.274475	0	0	0	0	0	0	0	0
11470	2005	3	41	17	289	Brisbane Lions	QAFL	A	Forward	0	0	0	0	0	0	0	1	72.6923	177	52	3293.6	3	0	11	8	20	7	691.2	0	5	1	0.211538	0.209862	0	505.987	80.833	125.619	205.733	49.5765	0.159753	101.197	0.201234	9.73051	7.34846	15.7024	10.2867	7.08236	0.244803	-0.613724
11566	2005	3	42	18	324	Fremantle	TAC Cup	TAC Cup	Ruck	0	0	0	0	0	0	0	0	98.8675	205.747	83	4700.8	2	0	0	12	9	0	0	0	9	1	0	0	0	686.997	-0.274475	104.049	82.5192	0	0	76.333	1.0036	8.27707	0	8.67078	9.16881	0	1	-0.0475655
11491	2005	3	43	18	324	North Melbourne	WAFL	WAFL	Midfielder	0	0	0	0	0	0	0	0	78.6526	182.484	213	12732	78	1	12	22	3	22	612.8	0	12	1	0.056338	0.0481307	0	3309.96	131.295	237.49	28.9508	269.274	0.0396665	275.83	0.524001	15.5397	10.9412	10.795	9.65026	12.2397	0.295919	0.305327
11516	2005	3	44	18	324	Port Adelaide	TAC Cup	TAC Cup	Defender	0	0	0	0	0	0	0	0	95.8571	191.547	161	11824.8	2	0	1	8	22	21	27.2	0	11	1	0.00621118	0.00230025	0	1595.05	0.32823	33.5545	213.7	181.27	0.000205781	145.004	0.997736	9.90711	0.32823	4.19431	9.71364	8.6319	0.966869	0.576636
11534	2005	3	47	18	324	Geelong	SANFL	SANFL	Forward	0	0	0	0	0	0	0	0	77.5143	184	35	2128	1	0	1	0	13	8	49.6	0	6	1	0.0285714	0.0233083	0	308.297	6.0751	-0.274475	133.723	44.6382	0.0197054	51.3828	0.881768	8.80847	6.0751	0	10.2864	5.57977	0.310312	1
11667	2005	3	48	18	324	Adelaide	SANFL	SANFL	Defender	0	0	0	0	0	0	0	0	83	192	5	250.4	0	0	0	0	3	2	0	0	4	1	0	0	0	17.9859	-0.274475	0	9.12951	9.40531	0	4.49647	1.06104	3.59717	0	0	3.04317	4.70266	1	1
11511	2005	3	50	18	324	Essendon	TAC Cup	TAC Cup	Midfielder	0	0	0	0	0	0	0	0	82.4568	182	81	4950.4	0	0	1	0	19	17	37.6	0	8	1	0.0123457	0.00759535	0	973.239	0.915493	-0.274475	228.394	186.819	0.000940667	121.655	0.992475	12.0153	0.915493	0	12.0207	10.9893	0.923806	1
11588	2005	4	51	18	324	Sydney	TAC Cup	TAC Cup	Midfielder	0	0	0	0	0	0	0	0	88	184	1	56	0	1	0	1	0	0	0	0	4	1	0	0	0	7.69176	-0.274475	8.51519	-0.274475	-0.274475	0	1.92294	1.14274	7.69176	0	8.51519	0	0	1	-0.107053
11595	2005	4	53	18	324	Melbourne	TAC Cup	TAC Cup	Defender	0	0	0	0	0	0	0	0	89.4894	190	47	2890.4	1	0	0	6	14	1	0	0	7	1	0	0	0	711.685	-0.274475	67.7078	218.943	18.0742	0	101.669	1.0027	15.1422	0	11.2846	15.6388	18.0742	1	0.254757
11740	2005	4	54	17	289	Sydney	WAFL	WAFL	Midfielder	0	0	0	0	0	0	0	0	80	184	8	372	0	0	0	0	0	8	0	0	5	1	0	0	0	55.9104	-0.274475	-0.274475	-0.274475	57.0082	0	11.1821	1.02455	6.98879	0	0	0	7.12603	1	1
0	2005	4	57	18	10000	Western Bulldogs	TAC Cup	TAC Cup	Forward	0	0	0	0	0	0	0	0	91	195	0	0	0	0	0	0	0	0	0	0	2	0	0	0	0	-0.548949	-0.274475	-0.274475	0	0	0	-0.274475	0	0	0	0	0	0	0	0
0	2005	4	58	17	10000	Port Adelaide	SANFL	SANFL	Ruck	0	0	0	0	0	0	0	0	93	202	0	0	0	0	0	0	0	0	0	0	3	0	0	0	0	-0.823424	-0.274475	-0.274475	-0.274475	0	0	-0.274475	0	0	0	0	0	0	0	0
11691	2005	4	59	19	361	Sydney	WAFL	WAFL	Midfielder	0	0	0	0	0	0	0	0	78	182	3	132.8	0	1	0	0	1	2	0	0	4	1	0	0	0	17.3899	-0.274475	-0.274475	5.89289	12.0459	0	4.34746	1.06313	5.79662	0	0	5.89289	6.02296	1	1
11465	2005	4	60	17	289	Melbourne	TAC Cup	TAC Cup	Defender	0	0	0	0	0	0	0	0	74.7961	181	103	6955.2	0	0	22	1	21	15	1470.4	0	7	1	0.213592	0.21141	0	954.133	175.253	3.44183	195.007	142.682	0.183678	136.305	-0.285743	9.26343	7.96604	3.44183	9.28604	9.51216	0.140055	0.628449
11497	2005	4	61	21	441	Geelong	SANFL	SANFL	Midfielder	0	0	0	0	0	0	0	1	78.8177	176.354	181	11835.2	20	0	9	18	19	18	517.6	2	11	1	0.0497238	0.0437339	0.1	2547.34	89.4052	211.902	295.883	211.34	0.0350975	231.576	0.613928	14.0737	9.93391	11.7723	15.5728	11.7411	0.294151	0.163521
0	2005	4	63	18	10000	St Kilda	SANFL	SANFL	Forward	0	0	0	0	0	0	0	0	73	186	0	0	0	0	0	0	0	0	0	0	2	0	0	0	0	-0.548949	-0.274475	-0.274475	0	0	0	-0.274475	0	0	0	0	0	0	0	0
0	2005	5	66	18	10000	Essendon	QAFL	A	Defender	0	0	0	0	0	0	0	0	90	193	0	0	0	0	0	0	0	0	0	0	1	0	0	0	0	-0.274475	-0.274475	0	0	0	0	-0.274475	0	0	0	0	0	0	0	0
0	2005	5	68	17	10000	Melbourne	TAC Cup	TAC Cup	Midfielder	0	0	0	0	0	0	0	0	83	186	0	0	0	0	0	0	0	0	0	0	2	0	0	0	0	-0.548949	-0.274475	-0.274475	0	0	0	-0.274475	0	0	0	0	0	0	0	0
0	2005	5	69	17	10000	North Melbourne	SANFL	SANFL	Forward	0	0	0	0	0	0	0	0	82	196	0	0	0	0	0	0	0	0	0	0	2	0	0	0	0	-0.548949	-0.274475	-0.274475	0	0	0	-0.274475	0	0	0	0	0	0	0	0
12020	2005	5	70	17	289	Port Adelaide	SANFL	SANFL	Ruck	0	0	0	0	0	0	0	0	101.065	200.645	62	4240.8	7	0	0	0	0	0	0	0	11	1	0	0	0	581.09	-0.274475	-0.274475	-0.274475	-0.274475	0	52.8264	1.0052	9.37242	0	0	0	0	1	1
11572	2005	5	71	18	324	St Kilda	NFNL	A	Forward	0	0	0	0	0	0	0	0	84	186	1	44.8	0	0	0	1	0	0	0	0	2	1	0	0	0	3.84093	-0.274475	4.11541	0	0	0	1.92047	1.14292	3.84093	0	4.11541	0	0	1	-0.0714604
11547	2006	1	1	17	289	Carlton	SANFL	SANFL	Midfielder	0	0	0	0	0	0	0	0	82.7743	187.903	226	15483.2	80	0	22	21	22	22	1536.8	0	11	1	0.0973451	0.099256	0	4033.36	248.559	290.918	499.096	406.495	0.0616257	366.669	0.322117	17.8467	11.2981	13.8532	22.6862	18.477	0.366936	0.223767
11609	2006	1	2	18	324	Essendon	WAFL	WAFL	Forward	0	0	0	0	0	0	0	0	96.1429	197	35	2320	0	0	5	0	0	17	311.2	0	8	1	0.142857	0.134138	0	219.525	21.5085	-0.274475	-0.274475	122.799	0.0979774	27.4406	0.216181	6.27215	4.3017	0	0	7.22349	0.314158	1
11536	2006	1	3	18	324	North Melbourne	TAC Cup	TAC Cup	Defender	0	0	0	0	0	0	0	0	94.9724	197	145	9956	7	0	2	10	16	21	118.4	0	11	1	0.0137931	0.0118923	0	1336.06	8.32243	95.6735	146.475	191.773	0.00622907	121.46	0.93148	9.21423	4.16122	9.56735	9.1547	9.13203	0.548392	-0.0383236
11594	2006	1	4	18	324	Brisbane Lions	WAFL	WAFL	Ruck	0	0	0	0	0	0	0	0	98.7778	202.97	135	8117.6	11	0	9	10	3	22	346.4	1	11	1	0.0666667	0.0426727	0.0909091	1186.93	40.4861	54.2998	24.335	185.436	0.0341099	107.903	0.624791	8.79208	4.49846	5.42998	8.11167	8.4289	0.488351	0.382401
11585	2006	1	5	18	324	Port Adelaide	TAC Cup	TAC Cup	Midfielder	0	0	0	0	0	0	0	0	82.0519	183.099	212	13361.6	100	0	11	17	18	20	570.4	0	11	1	0.0518868	0.0426895	0	3756.23	117.981	239.161	287.531	375.15	0.0314094	341.475	0.654497	17.718	10.7255	14.0683	15.9739	18.7575	0.394656	0.20599
11599	2006	1	6	18	324	Hawthorn	TAC Cup	TAC Cup	Forward	0	0	0	0	0	0	0	0	86	194	2	112.8	0	0	1	0	1	0	72	0	3	1	0.5	0.638298	0	3.25523	3.26836	-0.274475	0.261351	0	1.00403	1.08508	-2.01209	1.62762	3.26836	0	0.261351	0	-1.00806	1
11546	2006	1	7	18	324	Geelong	TAC Cup	TAC Cup	Midfielder	0	0	0	0	0	0	0	0	84.5561	182.179	223	14422.4	181	0	18	21	22	21	998.4	2	11	1	0.0807175	0.0692256	0.0110497	4535.74	313.834	408.086	384.406	446.357	0.0691912	412.34	0.238896	20.3396	17.4352	19.4327	17.473	21.2551	0.142797	0.0445923
11590	2006	1	8	17	289	Collingwood	TAC Cup	TAC Cup	Defender	0	0	0	0	0	0	0	0	95.746	195.317	126	8608	9	1	3	3	2	17	187.2	0	11	1	0.0238095	0.0217472	0	1696.26	30.788	27.8583	17.4671	200.142	0.0181506	154.205	0.800344	13.4624	10.2627	9.28611	8.73357	11.7731	0.237676	0.310217
11569	2006	1	9	18	324	St Kilda	NEAFL	A	Midfielder	0	0	0	0	0	0	0	0	85.443	183.174	149	8935.2	39	0	3	11	3	9	100	0	11	1	0.0201342	0.0111917	0	2175.68	22.7394	65.5677	34.1802	95.4446	0.0104516	197.789	0.885032	14.6019	7.57979	5.9607	11.3934	10.605	0.480903	0.591786
11627	2006	1	10	18	324	Collingwood	TAC Cup	TAC Cup	Defender	0	0	0	0	0	0	0	0	98.9577	195	142	10132.8	0	0	0	21	14	9	0	0	10	1	0	0	0	1033.04	-0.274475	149.16	97.4736	73.3389	0	103.304	1.00266	7.27491	0	7.10287	6.9624	8.14876	1	0.0236481
11592	2006	1	11	17	289	Western Bulldogs	TAC Cup	TAC Cup	Forward	0	0	0	0	0	0	0	0	85.5312	193.633	128	8040	5	0	8	9	7	12	464	0	10	1	0.0625	0.0577114	0	1554.63	89.2259	131.12	66.2603	173.27	0.0573935	155.463	0.426065	12.1456	11.1532	14.5689	9.46575	14.4391	0.0817046	-0.199519
11577	2006	1	12	18	324	Melbourne	TAC Cup	TAC Cup	Defender	0	0	0	0	0	0	0	0	89.7127	193	181	13262.4	8	0	9	11	20	21	596	0	11	1	0.0497238	0.0449391	0	2308.23	57.7443	91.22	217.133	355.815	0.0250167	209.839	0.724816	12.7526	6.41603	8.29272	10.8567	16.9436	0.496886	0.349725
11576	2006	1	13	18	324	Richmond	TAC Cup	TAC Cup	Forward	0	0	0	0	0	0	0	0	89.7352	193.868	219	16251.2	41	0	8	18	20	22	451.2	0	11	1	0.0365297	0.0277641	0	2378.9	53.3967	182.639	214.952	205.785	0.022446	216.263	0.753094	10.8625	6.67459	10.1466	10.7476	9.35388	0.385541	0.0659082
11660	2006	1	14	17	289	Adelaide	SANFL	SANFL	Defender	0	0	0	0	0	0	0	0	96.4762	196	42	2587.2	0	0	0	1	9	4	0	0	7	1	0	0	0	267.73	-0.274475	0.427977	34.3271	13.7549	0	38.2472	1.00718	6.37453	0	0.427977	3.81413	3.43873	1	0.932861
0	2006	1	15	18	10201	Sydney	TAC Cup	TAC Cup	Defender	0	0	0	0	0	0	0	0	80	184	0	0	0	0	0	0	0	0	0	0	3	0	0	0	0	-0.823424	-0.274475	-0.274475	-0.274475	0	0	-0.274475	0	0	0	0	0	0	0	0
11541	2006	1	16	18	324	West Coast	TAC Cup	TAC Cup	Defender	0	0	0	0	0	0	0	0	92.8817	194.538	93	6036.8	0	0	5	0	19	13	259.2	0	10	1	0.0537634	0.0429367	0	677.434	38.6921	-0.274475	188.479	104.887	0.0571156	67.7434	0.428844	7.28424	7.73841	0	9.91995	8.0682	-0.0623507	1
11620	2006	1	17	18	324	Carlton	QAFL	A	Ruck	0	1	0	0	0	0	0	0	100.928	201	97	5545.6	3	0	2	10	14	8	83.2	0	11	1	0.0206186	0.0150029	0	552.883	5.32776	44.3494	67.2306	41.0526	0.00963633	50.2621	0.894	5.69983	2.66388	4.43494	4.80218	5.13157	0.532638	0.221916
11545	2006	1	18	18	324	Essendon	WAFL	WAFL	Forward	0	1	0	0	0	0	0	1	76.2935	177.924	92	5652.8	3	0	4	18	6	11	164	0	8	1	0.0434783	0.0290122	0	1194.84	13.5566	217.831	63.4596	164.151	0.0113459	149.355	0.909233	12.9874	3.38915	12.1017	10.5766	14.9229	0.739044	0.0681983
11596	2006	2	19	18	324	Carlton	TAC Cup	TAC Cup	Midfielder	0	0	0	0	0	0	0	0	83.9405	190	185	12133.6	25	0	5	20	9	8	239.2	0	11	1	0.027027	0.0197139	0	3076.9	52.294	255.698	158.697	166.14	0.0169957	279.718	0.813048	16.6319	10.4588	12.7849	17.633	20.7675	0.37116	0.231303
11591	2006	2	20	18	324	Essendon	TAC Cup	TAC Cup	Midfielder	0	0	0	0	0	0	0	0	85.2593	185.259	27	1580.8	0	0	3	4	12	3	205.6	0	5	1	0.111111	0.130061	0	194.02	15.2767	15.7829	110.657	29.6879	0.0787374	38.8041	0.606313	7.18594	5.09222	3.94573	9.22138	9.89596	0.291363	0.450909
11674	2006	2	21	18	324	North Melbourne	NEAFL	A	Defender	0	0	0	0	0	0	0	0	83	181	40	2494.4	0	0	0	13	18	8	0	0	6	1	0	0	0	529.671	-0.274475	169.115	253.353	107.512	0	88.2785	1.00311	13.2418	0	13.0088	14.0752	13.439	1	0.017591
11584	2006	2	22	18	324	Brisbane Lions	QAFL	A	Midfielder	0	0	0	0	0	0	0	1	83	180	29	1603.2	0	0	2	7	13	7	95.2	0	5	1	0.0689655	0.0593812	0	228.431	8.31648	63.4732	104.394	52.5217	0.0364069	45.6863	0.817965	7.87694	4.15824	9.0676	8.03035	7.50309	0.4721	-0.151157
11625	2006	2	23	19	361	Port Adelaide	SANFL	SANFL	Forward	0	0	0	0	0	0	0	0	87.7426	191	101	6176.8	2	0	0	11	7	20	0	0	10	1	0	0	0	982.548	-0.274475	78.4138	59.1516	224.654	0	98.2548	1.00279	9.7282	0	7.12853	8.45022	11.2327	1	0.267231
11679	2006	2	24	18	324	Hawthorn	QAFL	A	Ruck	0	0	0	0	0	0	0	0	97.7812	200	64	3372.8	2	0	0	5	15	21	0	0	8	1	0	0	0	300.099	-0.274475	18.149	63.6691	131.378	0	37.5123	1.00732	4.68904	0	3.6298	4.2446	6.25609	1	0.225897
11761	2006	2	25	18	324	Geelong	NTFL	A	Forward	0	0	0	0	0	0	0	1	78.96	174.96	25	1324.8	0	0	0	0	3	1	0	0	6	1	0	0	0	256.603	-0.274475	-0.274475	22.5197	3.64615	0	42.7671	1.00642	10.2641	0	0	7.50657	3.64615	1	1
11555	2006	2	26	18	324	Richmond	SANFL	SANFL	Midfielder	0	0	0	0	0	0	0	1	76.8657	181.303	201	12568	9	0	16	16	15	22	926.4	0	11	1	0.079602	0.073711	0	2542.3	111.944	136.685	160.472	298.005	0.0440324	231.118	0.515644	12.6483	6.99648	8.54279	10.6982	13.5457	0.446843	0.324588
11570	2006	2	27	19	361	St Kilda	QAFL	A	Midfielder	0	0	0	0	0	0	0	0	73	182	2	83.2	0	0	2	0	0	0	83.2	0	3	1	1	1	0	-0.595885	-0.0469356	-0.274475	-0.274475	0	0	-0.198628	0.763701	-0.297942	-0.0234678	0	0	0	0.921234	1
11696	2006	2	28	18	324	Collingwood	TAC Cup	TAC Cup	Forward	0	0	0	0	0	0	0	0	102.991	193	109	7637.6	3	0	0	4	4	16	0	0	10	1	0	0	0	1128.68	-0.274475	21.5069	15.6341	152.084	0	112.868	1.00243	10.3549	0	5.37673	3.90853	9.50524	1	0.480754
11597	2006	2	29	18	324	West Coast	WAFL	WAFL	Defender	0	0	0	0	0	0	0	0	96.9429	196.079	140	10473.6	5	1	1	7	16	18	48.8	0	11	1	0.00714286	0.00465933	0	1444.44	7.65819	82.154	146.06	169.473	0.00530184	131.313	0.94168	10.3174	7.65819	11.7363	9.12875	9.41515	0.257743	-0.13752
11561	2006	2	30	18	324	Melbourne	QAFL	A	Midfielder	0	0	0	0	0	0	0	0	81.7805	185	82	5248	2	0	9	2	18	6	504.8	0	9	1	0.109756	0.096189	0	1065.34	82.1144	12.5669	206.288	82.9227	0.0770779	118.372	0.306299	12.992	9.12382	6.28346	11.4605	13.8204	0.297735	0.516359
11574	2006	2	31	18	324	Fremantle	WAFL	WAFL	Forward	0	0	0	0	0	0	0	1	90	182	1	42.4	0	0	1	0	0	0	42.4	0	2	1	1	1	0	0.179646	0.45412	-0.274475	0	0	2.52787	0.0898228	-4.05574	0.179646	0.45412	0	0	0	-1.52787	1
11631	2006	2	32	19	361	Adelaide	QAFL	A	Forward	0	0	0	0	0	0	0	0	102.617	201.315	162	10757.6	22	0	0	18	22	22	0	0	11	1	0	0	0	1346.21	-0.274475	73.9212	178.826	149.75	0	122.383	1.00224	8.30993	0	4.10673	8.12845	6.80684	1	0.505804
11672	2006	2	33	18	324	Hawthorn	WAFL	WAFL	Midfielder	0	0	0	0	0	0	0	0	84	191	22	1432	0	1	0	8	9	5	0	0	5	1	0	0	0	268.523	-0.274475	120.017	101.631	47.4238	0	53.7046	1.00511	12.2056	0	15.0021	11.2924	9.48475	1	-0.229117
11578	2006	2	34	17	289	Brisbane Lions	SANFL	SANFL	Defender	0	0	0	0	0	0	0	0	84.8	189	20	1164	0	1	2	0	0	13	75.2	0	5	1	0.1	0.0646048	0	162.245	5.33398	-0.274475	-0.274475	119.943	0.032876	32.4491	0.83562	8.11227	2.66699	0	0	9.22638	0.67124	1
11623	2006	3	35	17	289	Carlton	SANFL	SANFL	Defender	0	0	0	0	0	0	0	0	92.4773	193.5	44	3071.2	0	0	1	4	9	0	53.6	0	8	1	0.0227273	0.0174525	0	305.034	3.16915	24.9501	80.5177	-0.274475	0.0103895	38.1292	0.916884	6.93258	3.16915	6.23753	8.94641	0	0.542862	0.100259
11543	2006	3	36	22	484	Essendon	SANFL	SANFL	Forward	0	0	0	0	0	0	0	1	71.1919	172.03	99	6212.8	3	0	14	5	20	16	884	2	7	1	0.141414	0.142287	0.666667	935.694	151.252	52.0921	250.829	142.386	0.161647	133.671	-0.131529	9.45145	10.8037	10.4184	12.5414	8.89914	-0.143075	-0.102308
11686	2006	3	37	18	324	North Melbourne	TAC Cup	TAC Cup	Ruck	0	0	0	0	0	0	0	0	103.527	201	182	12556	53	0	0	3	13	21	0	0	11	1	0	0	0	1557.2	-0.274475	12.36	45.3647	176.048	0	141.563	1.00194	8.55603	0	4.12002	3.48959	8.38325	1	0.518466
11676	2006	3	38	17	289	Brisbane Lions	WAFL	WAFL	Defender	0	0	0	0	0	0	0	0	77.9333	187	30	1868	0	0	0	4	5	11	0	0	6	1	0	0	0	293.68	-0.274475	26.4813	45.97	100.802	0	48.9466	1.00561	9.78932	0	6.62033	9.19401	9.16386	1	0.323719
11540	2006	3	39	18	324	Port Adelaide	WAFL	WAFL	Defender	0	0	0	0	0	0	0	1	71.9634	181.817	82	4722.4	0	0	11	3	19	7	559.2	0	9	1	0.134146	0.118414	0	1124.76	110.815	49.4453	300.413	97.2334	0.0985227	124.974	0.113296	13.7166	10.0741	16.4818	15.8112	13.8905	0.265558	-0.201591
11671	2006	3	40	18	324	Hawthorn	TAC Cup	TAC Cup	Midfielder	0	0	0	0	1	0	0	0	94.5137	188.098	183	12087.2	119	0	0	3	10	22	0	0	11	1	0	0	0	3233.75	-0.274475	20.2048	113.031	303.459	0	293.977	1.00093	17.6707	0	6.73492	11.3031	13.7936	1	0.618866
11548	2006	3	41	18	324	Geelong	TAC Cup	TAC Cup	Forward	0	0	0	0	1	0	0	0	104.995	197.208	192	13255.2	27	0	9	10	21	15	502.4	0	11	1	0.046875	0.0379021	0	1797.59	64.5049	82.2866	182.433	107.884	0.0358842	163.417	0.605274	9.36242	7.16721	8.22866	8.68729	7.19224	0.23447	0.121097
11567	2006	3	42	18	324	Essendon	TAC Cup	TAC Cup	Defender	0	0	0	0	0	0	0	0	83.7927	180	164	10976.8	12	1	4	10	7	5	183.2	0	11	1	0.0243902	0.0166897	0	2975.52	23.7928	148.688	102.984	64.4779	0.00799618	270.502	0.912042	18.1434	5.9482	14.8688	14.7119	12.8956	0.672157	0.180484
11669	2006	3	43	17	289	West Coast	TAC Cup	TAC Cup	Midfielder	0	0	0	0	0	0	0	0	75	189	15	875.2	1	1	0	8	7	0	0	0	5	1	0	0	0	173.021	-0.274475	67.6865	106.158	-0.274475	0	34.6042	1.00793	11.5347	0	8.46082	15.1654	0	1	0.266491
11552	2006	3	44	18	324	Collingwood	WAFL	WAFL	Forward	0	0	0	0	0	0	0	1	74.24	181.88	25	1312	1	0	6	0	14	2	311.2	0	7	1	0.24	0.237195	0	263.421	57.121	-0.274475	175.769	20.8255	0.216843	37.6315	-0.517903	10.5368	9.52017	0	12.5549	10.4128	0.0964861	1
11762	2006	3	45	18	324	Western Bulldogs	WAFL	WAFL	Forward	0	0	0	0	0	0	0	1	80	184	21	1196	0	0	0	0	3	8	0	0	5	1	0	0	0	217.454	-0.274475	-0.274475	12.1291	66.6384	0	43.4908	1.00631	10.3549	0	0	4.04304	8.32981	1	1
11560	2006	3	46	18	324	Melbourne	TAC Cup	TAC Cup	Defender	0	0	0	0	0	0	0	0	87.7447	191	141	10114.4	3	0	2	17	1	20	111.2	0	11	1	0.0141844	0.0109942	0	1656.88	9.08919	174.569	17.0451	238.723	0.00548571	150.626	0.939657	11.751	4.5446	10.2688	17.0451	11.9362	0.613257	0.126134
11615	2006	3	47	17	289	Essendon	WAFL	WAFL	Forward	0	0	0	0	0	0	0	0	78.3559	182.678	59	3674.4	3	0	3	15	9	13	145.6	0	6	1	0.0508475	0.0396255	0	802.583	25.59	240.799	138.662	179.591	0.0318846	133.764	0.808692	13.6031	8.53001	16.0533	15.4069	13.8147	0.372937	-0.180118
11630	2006	3	48	18	324	Adelaide	TAC Cup	TAC Cup	Midfielder	0	0	0	0	0	0	0	0	76.3372	181.209	172	10499.2	1	0	0	18	18	16	0	0	11	1	0	0	0	2444.86	-0.274475	185.626	265.897	239.995	0	222.26	1.00123	14.2143	0	10.3126	14.7721	14.9997	1	0.274493
12258	2006	3	49	17	289	Sydney	TAC Cup	TAC Cup	Ruck	0	0	0	0	0	0	0	0	97.8	201	10	682.4	0	0	0	0	0	0	0	0	10	1	0	0	0	55.0006	-0.274475	-0.274475	-0.274475	-0.274475	0	5.50006	1.0499	5.50006	0	0	0	0	1	1
11603	2006	3	50	17	289	West Coast	TAC Cup	TAC Cup	Defender	0	0	0	0	0	0	0	0	90.8774	195.645	155	10936	1	0	3	9	3	20	146.4	0	11	1	0.0193548	0.013387	0	1603.72	21.5086	55.1446	20.9787	194.292	0.0134117	145.793	0.852472	10.3466	7.16953	6.12718	6.99289	9.71459	0.307063	0.407807
0	2006	4	51	18	10201	Carlton	WAFL	WAFL	Defender	0	0	0	0	0	0	0	1	84	189	0	0	0	0	0	0	0	0	0	0	2	0	0	0	0	-0.548949	-0.274475	-0.274475	0	0	0	-0.274475	0	0	0	0	0	0	0	0
11622	2006	4	52	18	324	Fremantle	WAFL	WAFL	Defender	0	0	0	0	0	0	0	0	79	181	3	135.2	0	0	1	2	0	0	52	0	4	1	0.333333	0.384615	0	31.3896	11.5716	20.3669	-0.274475	-0.274475	0.368644	7.8474	-0.474578	10.4632	11.5716	10.1835	0	0	-0.105933	0.0267342
11538	2006	4	53	18	324	North Melbourne	SANFL	SANFL	Forward	0	0	0	0	0	0	0	1	78.9082	180.459	196	12653.6	12	0	12	22	19	18	627.2	2	11	1	0.0612245	0.0495669	0.166667	2279.74	112.729	220.716	240.933	235.143	0.0494481	207.249	0.45607	11.6313	9.39407	10.0326	12.6807	13.0635	0.192347	0.137452
0	2006	4	54	18	10201	Brisbane Lions	TAC Cup	TAC Cup	Defender	0	0	0	0	0	0	0	0	82	193	0	0	0	0	0	0	0	0	0	0	3	0	0	0	0	-0.823424	-0.274475	-0.274475	-0.274475	0	0	-0.274475	0	0	0	0	0	0	0	0
11579	2006	4	55	18	324	Port Adelaide	TAC Cup	TAC Cup	Forward	0	0	0	0	0	0	0	0	84.814	183.395	172	11283.2	73	0	5	10	20	11	302.4	0	11	1	0.0290698	0.0268009	0	2799.56	44.1375	120.635	277.863	102.685	0.0157659	254.505	0.826575	16.2765	8.8275	12.0635	13.8931	9.33503	0.457654	0.258839
11568	2006	4	56	18	324	Hawthorn	WAFL	WAFL	Midfielder	0	0	0	0	0	0	0	0	72	181	14	829.6	0	0	1	0	9	4	39.2	0	4	1	0.0714286	0.0472517	0	183.997	4.51349	-0.274475	123.685	56.0734	0.0245302	45.9993	0.901879	13.1427	4.51349	0	13.7428	14.0183	0.656577	1
11729	2006	4	57	18	324	Geelong	TAC Cup	TAC Cup	Midfielder	0	0	0	0	0	0	0	0	75	182	21	1168	0	0	0	0	9	11	0	0	6	1	0	0	0	203.218	-0.274475	-0.274475	118.507	84.9873	0	33.8697	1.0081	9.67706	0	0	13.1674	7.72612	1	1
11605	2006	4	58	18	324	Richmond	TAC Cup	TAC Cup	Defender	0	0	0	0	0	0	0	0	80.4828	184.138	29	1672.8	3	0	4	4	2	14	207.2	0	6	1	0.137931	0.123864	0	389.705	26.8939	33.3528	19.5019	271.358	0.0690109	64.9508	0.585935	13.4381	6.72346	8.33821	9.75097	19.3827	0.499671	0.379509
11680	2006	4	59	18	324	St Kilda	TAC Cup	TAC Cup	Defender	0	0	0	0	0	0	0	0	90	193	3	168	0	1	0	3	0	0	0	0	4	1	0	0	0	16.2357	-0.274475	17.0591	-0.274475	-0.274475	0	4.05892	1.06762	5.4119	0	5.68637	0	0	1	-0.0507169
11801	2006	4	60	19	361	Richmond	WAFL	WAFL	Forward	0	0	0	0	0	0	0	1	70	183	17	952	0	0	0	0	0	17	0	0	3	1	0	0	0	206.751	-0.274475	0	-0.274475	207.3	0	68.917	1.00398	12.1618	0	0	0	12.1941	1	1
11602	2006	4	61	17	289	Western Bulldogs	WAFL	WAFL	Forward	0	0	0	0	0	0	0	1	80.1534	185.454	163	10636	4	0	1	15	22	12	39.2	0	11	1	0.00613497	0.0036856	0	1833.6	0.871383	207.261	271.699	109.436	0.00047523	166.691	0.994772	11.2491	0.871383	13.8174	12.3499	9.11971	0.922538	-0.228313
11635	2006	4	62	17	289	Melbourne	SANFL	SANFL	Forward	0	0	0	0	0	0	0	1	83	184	2	128.8	0	0	0	2	0	0	0	0	2	1	0	0	0	3.78017	-0.274475	4.05464	0	0	0	1.89009	1.14522	1.89009	0	2.02732	0	0	1	-0.0726091
11573	2006	4	63	19	361	Collingwood	TAC Cup	TAC Cup	Defender	0	0	0	0	0	0	0	0	88.0405	192.365	148	9893.6	0	0	14	14	10	9	995.2	0	11	1	0.0945946	0.10059	0	1464.23	163.855	108.891	95.8721	84.7372	0.111905	133.112	-0.23096	9.89345	11.704	7.7779	9.58721	9.41525	-0.183	0.213834
12002	2006	4	65	18	324	Sydney	TAC Cup	TAC Cup	Defender	0	0	0	0	0	0	0	0	83.6667	192.667	3	178.4	0	0	0	0	0	0	0	0	5	1	0	0	0	12.1089	-0.274475	-0.274475	0	0	0	2.42179	1.11334	4.03632	0	0	0	0	1	1
11583	2006	4	66	18	324	Western Bulldogs	TAC Cup	TAC Cup	Forward	0	0	0	0	0	0	0	1	68	178	2	80.8	0	0	2	0	0	0	80.8	0	4	1	1	1	0	17.9064	18.7299	-0.274475	-0.274475	0	1.04598	4.47661	-3.18394	8.95322	9.36493	0	0	0	-0.0459848	1
11559	2006	5	67	18	324	Carlton	NTFL	A	Defender	0	0	0	0	0	0	0	1	82	188	17	950.4	0	0	5	4	3	5	200.8	0	4	1	0.294118	0.211279	0	153.816	25.3621	48.5368	32.8144	47.1025	0.164886	38.4539	0.340455	9.04798	5.07242	12.1342	10.9381	9.4205	0.439387	-0.341094
11741	2006	5	69	17	289	North Melbourne	QAFL	A	Forward	0	0	0	0	0	0	0	0	85.1379	186	29	1772	0	0	0	0	9	16	0	0	6	1	0	0	0	236.025	-0.274475	-0.274475	62.7494	143.906	0	39.3375	1.00698	8.1388	0	0	6.97216	8.99411	1	1
11748	2006	5	70	17	289	Brisbane Lions	TAC Cup	TAC Cup	Midfielder	0	0	0	0	0	0	0	1	80	183.073	41	2592	0	0	0	0	17	5	0	0	6	1	0	0	0	303.435	-0.274475	-0.274475	129.423	27.2772	0	50.5726	1.00543	7.40086	0	0	7.61312	5.45544	1	1
11580	2006	5	71	20	400	Port Adelaide	SANFL	SANFL	Midfielder	0	0	0	0	0	0	0	0	92.1014	199.009	217	15243.2	19	0	13	21	13	19	876	0	11	1	0.0599078	0.0574682	0	2979.82	98.2242	200.036	125.045	283.556	0.0329632	270.892	0.637405	13.7319	7.55571	9.52552	9.61885	14.924	0.449769	0.30632
11742	2006	5	73	18	324	Richmond	TAC Cup	TAC Cup	Forward	0	0	0	0	0	0	0	0	74	184.75	36	2111.2	2	0	0	0	10	15	0	0	7	1	0	0	0	426.252	-0.274475	-0.274475	124.65	182.319	0	60.8932	1.00451	11.8403	0	0	12.465	12.1546	1	1
11645	2007	1	1	18	324	Carlton	TAC Cup	TAC Cup	Ruck	0	1	0	0	0	0	0	0	100.107	200	159	9581.6	23	0	20	22	13	12	992	1	10	1	0.125786	0.103532	0.0434783	1784.71	169.466	234.885	149.794	113.871	0.0949545	178.471	0.0504546	11.2246	8.4733	10.6766	11.5226	9.48921	0.245111	0.0488214
11665	2007	1	2	17	289	Richmond	TAC Cup	TAC Cup	Midfielder	0	0	0	0	0	0	0	0	83.5625	185	192	12420	117	0	15	10	17	22	809.6	2	10	1	0.078125	0.0651852	0.017094	3618.82	172.39	122.335	252.792	501.569	0.0476369	361.882	0.523631	18.848	11.4926	12.2335	14.8701	22.7986	0.390247	0.350942
11639	2007	1	3	18	324	West Coast	WAFL	WAFL	Midfielder	0	0	0	0	0	0	0	0	77.2952	179.386	166	10562.4	24	1	9	19	13	10	507.2	2	10	1	0.0542169	0.0480194	0.0833333	2589.41	129.259	305.848	116.626	81.343	0.0499184	258.941	0.500816	15.5988	14.3621	16.0973	8.97126	8.1343	0.0792838	-0.0319515
11632	2007	1	4	17	289	Melbourne	WAFL	WAFL	Midfielder	0	0	0	0	0	0	0	0	80.9211	192	76	4703.2	4	0	19	21	10	14	1097.6	4	6	1	0.25	0.233373	1	1071.86	228.9	323.598	156.158	210.294	0.213555	178.643	-0.281328	14.1034	12.0474	15.4094	15.6158	15.021	0.145781	-0.0926069
11745	2007	1	5	18	324	Western Bulldogs	TAC Cup	TAC Cup	Forward	0	0	0	0	0	0	0	0	82.8462	192.396	91	5799.2	5	0	0	1	17	16	0	0	10	1	0	0	0	834.396	-0.274475	3.21167	155.46	115.027	0	83.4396	1.00329	9.16919	0	3.21167	9.14473	7.18917	1	0.649733
11664	2007	1	6	18	324	Essendon	WAFL	WAFL	Midfielder	0	0	0	0	0	0	0	0	88.1031	190.639	97	5823.2	2	0	8	6	8	13	448.8	0	10	1	0.0824742	0.077071	0	1383.78	105.115	54.7917	97.3761	171.238	0.0759625	138.378	0.240375	14.2657	13.1394	9.13195	12.172	13.1722	0.078955	0.359868
11641	2007	1	7	18	324	Fremantle	WAFL	WAFL	Forward	0	0	0	0	0	0	0	0	80.8443	181.557	122	7538.4	11	0	20	5	13	15	1194.4	7	10	1	0.163934	0.158442	0.636364	1550.84	348.165	40.201	169.256	158.096	0.224501	155.084	-1.24501	12.7118	17.4083	8.04021	13.0197	10.5397	-0.369459	0.3675
11637	2007	1	8	18	324	Brisbane Lions	TAC Cup	TAC Cup	Defender	0	0	0	0	0	0	0	0	94.9463	196	149	10561.6	14	0	8	7	18	13	402.4	0	10	1	0.0536913	0.0381003	0	1671.16	46.1521	50.8595	163.268	111.249	0.0276169	167.116	0.723831	11.2158	5.76902	7.26564	9.07046	8.5576	0.485636	0.352197
11682	2007	1	9	18	324	St Kilda	TAC Cup	TAC Cup	Ruck	0	0	0	0	0	0	0	0	100.025	200	157	9607.2	7	0	1	11	16	21	44.8	0	10	1	0.00636943	0.00466317	0	1028.28	1.09635	37.4991	78.9832	152.599	0.0010662	102.828	0.989338	6.54954	1.09635	3.40901	4.93645	7.26663	0.832607	0.479504
11700	2007	1	10	17	289	Adelaide	TAC Cup	TAC Cup	Midfielder	0	0	0	0	0	0	0	0	88.8316	186.558	190	12440	165	0	2	19	19	22	76.8	0	10	1	0.0105263	0.00617363	0	3817.5	10.827	153.091	225.902	305.995	0.00283615	381.75	0.971639	20.0921	5.4135	8.05742	11.8896	13.9089	0.730566	0.598976
11692	2007	1	11	18	324	Sydney	TAC Cup	TAC Cup	Defender	0	0	0	0	0	0	0	0	84.619	181	21	1093.6	2	0	4	4	1	3	234.4	2	6	1	0.190476	0.214338	1	206.869	36.1959	34.6319	9.08322	36.3986	0.174971	34.4781	-0.0498232	9.85089	9.04898	8.65798	9.08322	12.1329	0.0814047	0.121097
11633	2007	1	12	18	324	Hawthorn	NTFL	A	Forward	0	0	0	0	0	0	0	1	79.6386	177	166	10552.8	44	0	22	19	19	16	1580	2	10	1	0.13253	0.149723	0.0454545	2580.09	309.814	330.339	293.406	282.592	0.120079	258.009	-0.200789	15.5427	14.0825	17.3863	15.4424	17.662	0.09395	-0.118611
11638	2007	1	13	17	289	West Coast	SANFL	SANFL	Midfielder	0	0	0	0	0	0	0	0	86.5	188.529	206	13390.4	55	0	15	17	22	21	851.2	0	10	1	0.0728155	0.0635679	0	3319.59	163.979	211.135	333.346	205.719	0.0493975	331.959	0.506025	16.1145	10.932	12.4197	15.1521	9.79615	0.321607	0.229285
11706	2007	1	14	18	324	Melbourne	TAC Cup	TAC Cup	Defender	0	0	0	0	0	0	0	0	82.35	187	100	6633.6	9	1	1	11	14	6	44.8	0	9	1	0.01	0.0067535	0	1499.41	0.665404	160.571	219.792	114.023	0.000443776	166.601	0.996006	14.9941	0.665404	14.5974	15.6994	19.0039	0.955622	0.0264611
11860	2007	1	15	18	324	North Melbourne	TAC Cup	TAC Cup	Defender	0	0	0	0	0	0	0	0	96.2277	196	101	7263.2	1	0	0	0	2	7	0	0	10	1	0	0	0	1317.15	-0.274475	-0.274475	12.3601	59.5341	0	131.715	1.00208	13.0411	0	0	6.18004	8.50486	1	1
11836	2007	1	16	18	324	Port Adelaide	TAC Cup	TAC Cup	Ruck	0	0	0	0	0	0	0	0	96.9425	199.851	87	5729.6	3	0	0	0	3	10	0	0	10	1	0	0	0	611.743	-0.274475	-0.274475	5.90737	73.0427	0	61.1743	1.00449	7.03152	0	0	1.96912	7.30427	1	1
11643	2007	1	17	21	441	Geelong	WAFL	WAFL	Defender	0	0	0	0	0	0	0	0	94.0922	193.835	206	14692	40	0	18	19	20	21	1204.8	0	10	1	0.0873786	0.0820038	0	2738.84	182.997	197.758	279.592	225.492	0.0668153	273.885	0.331847	13.2954	10.1665	10.4083	13.9796	10.7377	0.235336	0.217147
11731	2007	1	18	18	324	Richmond	WAFL	WAFL	Defender	0	1	0	0	0	0	0	0	93.5266	193.479	169	12804	31	0	0	15	10	19	0	0	10	1	0	0	0	2244.8	-0.274475	130.842	89.4637	259.967	0	224.48	1.00122	13.2828	0	8.72279	8.94637	13.6825	1	0.343303
11677	2007	2	19	17	289	Western Bulldogs	TAC Cup	TAC Cup	Midfielder	0	0	0	0	0	0	0	0	81.2762	185.829	181	12000.8	72	1	6	19	7	22	284	0	10	1	0.0331492	0.0236651	0	2975.91	38.6926	242.848	79.5885	340.187	0.0130019	297.591	0.869981	16.4415	6.44877	12.7815	11.3698	15.463	0.607775	0.222609
11701	2007	2	20	17	289	West Coast	WAFL	WAFL	Forward	0	0	0	0	0	0	0	0	72	194	2	106.4	0	0	2	0	0	0	106.4	0	3	1	1	1	0	4.96234	5.51129	-0.274475	-0.274475	0	1.11062	1.65411	-2.33187	2.48117	2.75565	0	0	0	-0.110623	1
11689	2007	2	21	17	289	Melbourne	TAC Cup	TAC Cup	Forward	0	0	0	0	0	0	0	0	77	177.355	31	1644.8	0	0	5	6	1	9	304	0	5	1	0.16129	0.184825	0	286.005	37.3049	49.3821	9.13265	135.498	0.130435	57.201	0.347827	9.22597	7.46099	8.23035	9.13265	15.0553	0.191306	0.107915
11644	2007	2	22	17	289	West Coast	TAC Cup	TAC Cup	Midfielder	0	0	0	0	0	0	0	0	83.3007	185.545	143	9147.2	21	1	9	14	20	22	532	0	10	1	0.0629371	0.0581599	0	1835.5	57.0078	117.023	165.831	285.199	0.0310585	183.55	0.689415	12.8356	6.3342	8.35876	8.29155	12.9636	0.506515	0.348785
11648	2007	2	23	17	289	Essendon	WAFL	WAFL	Defender	0	0	0	0	0	0	0	0	90.6765	191.162	68	4834.4	0	0	5	22	10	8	273.6	0	9	1	0.0735294	0.0565944	0	709.648	28.9731	255.445	113.121	64.4726	0.0408274	78.8497	0.632553	10.436	5.79462	11.6112	11.3121	8.05908	0.444747	-0.112606
11652	2007	2	24	18	324	Fremantle	TAC Cup	TAC Cup	Midfielder	0	0	0	0	0	0	0	0	72	186	22	1106.4	1	0	5	8	1	8	261.6	1	4	1	0.227273	0.236443	1	179.605	39.5212	73.4913	8.33447	58.2583	0.220045	44.9013	0.119821	8.16388	7.90424	9.18642	8.33447	7.28229	0.0318033	-0.125251
11683	2007	2	25	18	324	Brisbane Lions	TAC Cup	TAC Cup	Defender	0	0	0	0	0	0	0	0	84	192	27	1728.8	0	0	6	6	8	7	346.4	0	4	1	0.222222	0.20037	0	197.769	47.2403	36.7568	44.5168	69.2553	0.238866	49.4423	0.044538	7.32479	7.87338	6.12614	5.56461	9.89361	-0.0748948	0.163643
11732	2007	2	26	18	324	Sydney	TAC Cup	TAC Cup	Midfielder	0	0	0	0	0	0	0	0	82	181	16	791.2	0	1	0	7	6	3	0	0	5	1	0	0	0	124.123	-0.274475	56.5664	56.1563	11.9496	0	24.8247	1.01106	7.75771	0	8.08091	9.35938	3.98319	1	-0.0416625
11678	2007	2	27	18	324	Adelaide	TAC Cup	TAC Cup	Defender	0	0	0	0	0	0	0	0	89.3226	192.366	93	6436.8	4	0	2	22	0	15	71.2	0	10	1	0.0215054	0.0110614	0	1002.25	13.7126	252.098	-0.274475	191.283	0.0136818	100.225	0.863182	10.7769	6.85632	11.459	0	12.7522	0.363794	-0.0632931
11703	2007	2	28	17	289	Port Adelaide	NTFL	A	Forward	0	0	0	0	0	0	0	1	76	179	5	291.2	0	1	2	3	0	0	121.6	0	4	1	0.4	0.417582	0	74.6678	21.0635	54.1532	-0.274475	-0.274475	0.282096	18.6669	-0.128384	14.9336	10.5317	18.0511	0	0	0.29476	-0.20876
11715	2007	2	29	17	289	Hawthorn	QAFL	A	Forward	0	0	0	0	0	0	0	0	82.2708	183	96	6032	2	0	0	13	15	18	0	0	10	1	0	0	0	1134.15	-0.274475	160.453	125.779	217.996	0	113.415	1.00242	11.8141	0	12.3425	8.38529	12.1109	1	-0.0447293
11653	2007	2	30	18	324	Adelaide	WAFL	WAFL	Forward	0	0	0	0	0	0	0	1	76	177	3	105.6	0	1	3	0	0	0	105.6	0	3	1	1	1	0	20.5188	21.0677	-0.274475	-0.274475	0	1.02675	6.83959	-2.08026	6.83959	7.02258	0	0	0	-0.0267535	1
11697	2007	2	31	18	324	Collingwood	TAC Cup	TAC Cup	Midfielder	0	0	0	0	0	0	0	0	81.6111	189	36	2106.4	0	0	4	1	2	8	230.4	0	5	1	0.111111	0.109381	0	423.705	36.8105	13.2239	13.292	58.4569	0.0868777	84.7409	0.565612	11.7696	9.20261	13.2239	6.646	7.30712	0.218101	-0.123569
11744	2007	2	32	18	324	North Melbourne	SANFL	SANFL	Midfielder	0	0	0	0	0	0	0	0	89.2328	181	116	7136	9	0	0	11	17	13	0	0	10	1	0	0	0	1562.56	-0.274475	93.2428	256.544	172.589	0	156.256	1.00176	13.4704	0	8.47662	15.0908	13.2761	1	0.370721
11699	2007	2	33	19	361	Port Adelaide	SANFL	SANFL	Forward	0	0	0	0	0	0	0	0	81	198	6	394.4	0	0	3	3	0	0	200	0	4	1	0.5	0.507099	0	42.353	27.2871	15.6149	-0.274475	-0.274475	0.644277	10.5883	-1.57711	7.05884	9.09569	5.20497	0	0	-0.288553	0.262631
11825	2007	2	34	18	324	Geelong	TAC Cup	TAC Cup	Ruck	0	0	0	0	0	0	0	0	112.3	206.267	30	1509.6	0	0	0	0	2	1	0	0	10	1	0	0	0	138.153	-0.274475	-0.274475	4.13087	6.96273	0	13.8153	1.01987	4.6051	0	0	2.06543	6.96273	1	1
11705	2007	3	35	18	324	Western Bulldogs	QAFL	A	Forward	0	0	0	0	0	0	0	0	85.0465	188.907	43	2484.8	0	1	1	4	1	4	45.6	0	8	1	0.0232558	0.0183516	0	349.878	6.88199	25.2996	8.65435	25.8634	0.0196697	43.7347	0.842643	8.13669	6.88199	6.32489	8.65435	6.46584	0.154204	0.222671
11656	2007	3	36	18	324	Carlton	WAFL	WAFL	Defender	0	0	0	0	0	0	0	0	76	180	23	1357.6	0	0	13	7	3	0	711.2	0	3	1	0.565217	0.523866	0	212.892	133.22	75.3911	4.2806	0	0.625765	70.9641	-0.877295	9.25618	10.2477	10.7702	1.42687	0	-0.107123	-0.163564
11636	2007	3	37	21	441	North Melbourne	VFL	A	Defender	0	0	0	0	0	0	0	0	90.6373	191.881	193	14615.2	20	1	6	22	22	22	447.2	0	10	1	0.0310881	0.0305983	0	2676.72	81.4679	317.023	244.236	355.067	0.0304357	267.672	0.695643	13.869	13.578	14.4101	11.1016	16.1394	0.0209855	-0.039015
11716	2007	3	38	18	324	Adelaide	TAC Cup	TAC Cup	Midfielder	0	0	0	0	0	0	0	0	77	184	14	798.4	0	0	0	3	9	2	0	0	4	1	0	0	0	122.085	-0.274475	32.9042	83.022	6.43329	0	30.5213	1.00899	8.72036	0	10.9681	9.22467	3.21665	1	-0.257755
11663	2007	3	39	18	324	Essendon	TAC Cup	TAC Cup	Defender	0	0	0	0	0	1	0	0	88	191	6	382.4	0	0	3	3	0	0	176	0	4	1	0.5	0.460251	0	64.7017	15.8427	49.408	-0.274475	-0.274475	0.244857	16.1754	0.0205718	10.7836	5.28089	16.4693	0	0	0.510286	-0.527255
11640	2007	3	40	19	361	Fremantle	WAFL	WAFL	Forward	0	0	0	0	0	0	0	0	84.1646	188	164	11030.4	9	0	17	5	12	22	1070.4	0	10	1	0.103659	0.0970409	0	1438.61	154.189	27.5028	96.0471	187.704	0.107179	143.861	-0.0717923	8.77201	9.06994	5.50056	8.00392	8.53201	-0.0339643	0.372942
11657	2007	3	41	18	324	Brisbane Lions	TAC Cup	TAC Cup	Midfielder	0	0	0	0	0	0	0	0	83.4444	183.404	99	6368.8	0	0	4	18	15	22	204.8	0	8	1	0.040404	0.0321568	0	1043.55	16.5355	170.619	161.963	311.781	0.0158455	130.444	0.873236	10.5409	4.13388	9.47881	10.7976	14.1719	0.607825	0.100758
11788	2007	3	42	17	289	St Kilda	TAC Cup	TAC Cup	Midfielder	0	0	0	0	0	0	0	0	79.7451	180	153	9621.6	52	0	0	1	8	20	0	0	10	1	0	0	0	2773.06	-0.274475	8.71104	75.5312	287.975	0	277.306	1.00099	18.1246	0	8.71104	9.4414	14.3987	1	0.51938
11789	2007	3	43	18	324	Western Bulldogs	HFL	A	Defender	0	0	0	0	0	0	0	0	84.0169	185.771	118	7792	9	0	0	2	9	15	0	0	10	1	0	0	0	1577.82	-0.274475	21.3502	95.7518	206.991	0	157.782	1.00174	13.3713	0	10.6751	10.6391	13.7994	1	0.201642
0	2007	3	44	18	10404	Geelong	TAC Cup	TAC Cup	Forward	0	0	0	0	0	0	0	0	92	196	0	0	0	1	0	0	0	0	0	0	2	0	0	0	0	-0.548949	-0.274475	-0.274475	0	0	0	-0.274475	0	0	0	0	0	0	0	0
11673	2007	3	46	21	441	Carlton	WAFL	WAFL	Forward	0	0	0	0	0	0	0	0	79.7194	181.036	139	9007.2	0	0	9	16	18	13	570.4	0	10	1	0.0647482	0.0633271	0	1397.32	76.7552	125.057	195.092	124.59	0.0549301	139.732	0.450699	10.0527	8.52836	7.81609	10.8384	9.58384	0.151635	0.222488
0	2007	3	47	17	10404	Collingwood	TAC Cup	TAC Cup	Defender	0	0	0	0	0	0	0	0	95	196	0	0	0	0	0	0	0	0	0	0	2	0	0	0	0	-0.548949	-0.274475	-0.274475	0	0	0	-0.274475	0	0	0	0	0	0	0	0
12035	2007	3	48	18	324	Western Bulldogs	TAC Cup	TAC Cup	Forward	0	0	0	0	0	0	0	0	90	197	2	87.2	0	1	0	0	0	0	0	0	4	1	0	0	0	10.7126	-0.274475	-0.274475	-0.274475	0	0	2.67816	1.10249	5.35632	0	0	0	0	1	1
11693	2007	3	49	18	324	Port Adelaide	TAC Cup	TAC Cup	Defender	0	0	0	0	0	0	0	0	77	180	31	1847.2	0	0	3	0	17	11	171.2	0	4	1	0.0967742	0.0926808	0	322.164	22.428	-0.274475	172.372	127.639	0.0696168	80.541	0.721533	10.3924	7.47601	0	10.1395	11.6035	0.280627	1
0	2007	3	50	18	10404	Geelong	TAC Cup	TAC Cup	Forward	0	0	0	0	0	0	0	0	85	195	0	0	0	0	0	0	0	0	0	0	2	0	0	0	0	-0.548949	-0.274475	-0.274475	0	0	0	-0.274475	0	0	0	0	0	0	0	0
0	2007	4	51	18	10404	Richmond	TAC Cup	TAC Cup	Ruck	0	0	0	0	0	0	0	0	89	202	0	0	0	0	0	0	0	0	0	0	2	0	0	0	0	-0.548949	-0.274475	-0.274475	0	0	0	-0.274475	0	0	0	0	0	0	0	0
11687	2007	4	52	20	400	Brisbane Lions	WAFL	WAFL	Midfielder	0	0	0	0	0	0	0	0	82.3953	184	43	2436	2	1	7	8	8	1	448	0	6	1	0.162791	0.183908	0	537.07	119.616	93.0972	112.102	0.191914	0.222719	89.5116	-0.336315	12.49	17.088	11.6371	14.0127	0.191914	-0.368132	0.0682825
11721	2007	4	53	18	324	Melbourne	TAC Cup	TAC Cup	Defender	0	0	0	0	0	0	0	0	88.2466	185.959	73	4969.6	0	0	0	12	2	8	0	0	10	1	0	0	0	692.777	-0.274475	100.248	19.112	73.0781	0	69.2777	1.00396	9.49009	0	8.35399	9.55602	9.13477	1	0.119714
11702	2007	4	54	19	361	Essendon	WAFL	WAFL	Forward	0	0	0	0	0	0	0	0	94.8146	196.278	151	10782.4	9	0	2	15	18	13	123.2	0	10	1	0.013245	0.011426	0	1651.48	7.68156	123.404	172.05	152.803	0.00465133	165.148	0.953487	10.9369	3.84078	8.22694	9.55836	11.7541	0.648825	0.247784
11756	2007	4	56	18	324	Brisbane Lions	TAC Cup	TAC Cup	Defender	0	0	0	0	0	0	0	0	75	187	13	722.4	0	0	0	6	3	4	0	0	4	1	0	0	0	67.7301	-0.274475	41.3708	13.1677	13.4662	0	16.9325	1.01621	5.21001	0	6.89514	4.38922	3.36654	1	-0.32344
11813	2007	4	58	18	324	Adelaide	TAC Cup	TAC Cup	Defender	0	0	0	0	0	0	0	1	76.5714	183.457	35	1876	0	0	0	0	9	5	0	0	8	1	0	0	0	296.311	-0.274475	-0.274475	69.6435	45.9821	0	37.0388	1.00741	8.46602	0	0	7.73817	9.19642	1	1
11628	2007	4	59	18	324	Sydney	TAC Cup	TAC Cup	Midfielder	0	0	0	0	0	0	0	0	84.3836	179.164	146	8402.4	5	0	21	15	4	20	1048	0	10	1	0.143836	0.124726	0	1785.49	233.891	123.622	30.1061	232.421	0.130995	178.549	-0.309953	12.2294	11.1377	8.24145	7.52651	11.6211	0.0892705	0.326096
0	2007	4	60	17	10404	Geelong	TAC Cup	TAC Cup	Defender	0	0	0	0	0	1	0	0	82	182	0	0	0	1	0	0	0	0	0	0	2	0	0	0	0	-0.548949	-0.274475	-0.274475	0	0	0	-0.274475	0	0	0	0	0	0	0	0
11738	2007	4	61	19	361	Collingwood	TAC Cup	TAC Cup	Midfielder	0	0	0	0	0	1	0	0	76	182	7	469.6	0	0	0	6	1	0	0	0	3	1	0	0	0	86.9483	-0.274475	79.1604	8.06235	0	0	28.9828	1.00947	12.4212	0	13.1934	8.06235	0	1	-0.0621695
11661	2007	4	62	21	441	North Melbourne	WAFL	WAFL	Forward	0	0	0	0	0	0	0	0	105	195	11	732.8	0	0	2	5	4	0	118.4	0	3	1	0.181818	0.161572	0	93.3645	5.00652	45.0609	43.2971	0	0.0536233	31.1215	0.83913	8.48768	2.50326	9.01217	10.8243	0	0.705072	-0.0617942
0	2007	4	63	18	10404	Western Bulldogs	TAC Cup	TAC Cup	Forward	0	0	0	0	0	0	0	0	77	185	0	0	0	0	0	0	0	0	0	0	2	0	0	0	0	-0.548949	-0.274475	-0.274475	0	0	0	-0.274475	0	0	0	0	0	0	0	0
11791	2007	5	66	17	289	Melbourne	SANFL	SANFL	Defender	0	0	0	0	0	0	0	0	84	190	4	240	0	0	0	3	0	1	0	0	4	1	0	0	0	46.4464	-0.274475	34.8379	-0.274475	12.1574	0	11.6116	1.02364	11.6116	0	11.6126	0	12.1574	1	-8.95485e-05
0	2007	5	70	17	10404	St Kilda	TAC Cup	TAC Cup	Midfielder	0	0	0	0	0	0	0	0	70	181	0	0	0	0	0	0	0	0	0	0	2	0	0	0	0	-0.548949	-0.274475	-0.274475	0	0	0	-0.274475	0	0	0	0	0	0	0	0
0	2007	5	71	17	10404	Adelaide	TAC Cup	TAC Cup	Defender	0	0	0	0	0	0	0	0	86	190	0	0	0	0	0	0	0	0	0	0	2	0	0	0	0	-0.548949	-0.274475	-0.274475	0	0	0	-0.274475	0	0	0	0	0	0	0	0
11765	2008	1	1	17	289	Melbourne	TAC Cup	TAC Cup	Forward	0	0	0	0	0	0	0	0	87.8889	196	153	10202.4	13	0	3	15	22	15	166.4	0	9	1	0.0196078	0.0163099	0	1662.73	13.3684	134.32	245.689	206.175	0.00804	184.748	0.92764	10.8675	4.45613	8.95467	11.1677	13.745	0.58996	0.176016
11766	2008	1	2	18	324	West Coast	WAFL	WAFL	Ruck	0	0	0	0	0	0	0	0	101.174	201	138	8257.6	23	0	10	22	20	20	572	1	9	1	0.0724638	0.0692695	0.0434783	1511.03	67.4768	237.98	187.466	265.565	0.0446563	167.892	0.598093	10.9495	6.74768	10.8173	9.37328	13.2783	0.383743	0.0120716
11726	2008	1	3	18	324	Fremantle	WAFL	WAFL	Midfielder	0	0	0	0	0	0	0	1	77.0559	183.168	179	11798.4	36	0	22	21	22	20	1414.4	4	9	1	0.122905	0.119881	0.111111	3191.96	249.873	350.074	337.043	348.907	0.078282	354.662	0.295462	17.8322	11.3579	16.6702	15.3202	17.4453	0.363069	0.0651629
11739	2008	1	4	18	324	Port Adelaide	SANFL	SANFL	Defender	0	0	0	0	0	0	0	0	80.507	184.5	142	8738.4	25	0	11	4	16	15	627.2	0	9	1	0.0774648	0.0717752	0	2250.12	152.417	51.6365	271.77	254.215	0.0677372	250.014	0.390365	15.8459	13.8561	12.9091	16.9856	16.9476	0.125574	0.185336
11725	2008	1	5	18	324	Essendon	TAC Cup	TAC Cup	Defender	0	0	0	0	0	0	0	0	92.5882	193.235	136	9760	22	0	9	19	17	16	634.4	2	9	1	0.0661765	0.065	0.0909091	2113.07	91.879	269.375	242.625	195.198	0.0434812	234.786	0.608669	15.5373	10.2088	14.1776	14.2721	12.1999	0.34295	0.0875104
11752	2008	1	6	18	324	Carlton	WAFL	WAFL	Defender	0	0	0	0	0	0	0	1	83.0174	180	115	7156	10	0	6	16	21	18	312.8	0	9	1	0.0521739	0.0437116	0	1717.56	62.8519	186.92	417.857	260.853	0.0365937	190.84	0.670657	14.9353	10.4753	11.6825	19.8979	14.4918	0.29862	0.217791
11719	2008	1	7	18	324	Brisbane Lions	WAFL	WAFL	Defender	0	0	0	0	0	0	0	0	83.411	183.368	163	10248	28	0	22	22	16	20	1303.2	6	9	1	0.134969	0.127166	0.214286	3343.26	436.498	420.228	320.637	410.309	0.130561	371.473	-0.175045	20.5108	19.8408	19.1013	20.0398	20.5154	0.0326648	0.0687201
11767	2008	1	8	18	324	Richmond	TAC Cup	TAC Cup	Forward	0	0	0	0	0	0	0	0	94.561	200	123	7824	8	0	9	14	22	9	502.4	0	9	1	0.0731707	0.0642127	0	839.424	25.5001	75.3126	156.997	43.646	0.030378	93.2694	0.726598	6.82459	2.83334	5.37947	7.13621	4.84955	0.584833	0.211751
11724	2008	1	9	17	289	North Melbourne	TAC Cup	TAC Cup	Midfielder	0	0	0	0	0	0	0	0	88.038	188	158	9068.8	33	0	10	14	21	16	528.8	0	9	1	0.0632911	0.0583098	0	2599.62	115.403	153.539	347.044	266.079	0.0443924	288.847	0.600468	16.4533	11.5403	10.9671	16.5259	16.63	0.2986	0.33344
11827	2008	1	10	18	324	Adelaide	SANFL	SANFL	Defender	0	0	0	0	0	0	0	0	93.1207	195.69	116	7980.8	1	0	0	15	3	22	0	0	9	1	0	0	0	1192.05	-0.274475	89.0626	17.8887	256.052	0	132.45	1.00207	10.2763	0	5.93751	5.96291	11.6387	1	0.422215
11753	2008	1	11	17	289	Collingwood	TAC Cup	TAC Cup	Midfielder	0	0	0	0	0	0	0	0	83.8129	181.708	171	11501.6	58	0	8	21	22	21	415.2	0	9	1	0.0467836	0.0360993	0	2696.55	64.5311	268.431	308.034	359.21	0.023931	299.616	0.784621	15.7693	8.06639	12.7824	14.0015	17.1052	0.488474	0.189409
11962	2008	1	12	17	289	Sydney	SANFL	SANFL	Forward	0	0	0	0	0	0	0	0	90.4	192.7	10	653.6	2	0	0	0	2	1	0	0	6	1	0	0	0	102.985	-0.274475	-0.274475	13.5844	13.9922	0	17.1642	1.01599	10.2985	0	0	6.7922	13.9922	1	1
11866	2008	1	13	18	324	St Kilda	TAC Cup	TAC Cup	Forward	0	0	0	0	0	0	0	0	87.1313	191.121	99	6507.2	17	0	0	1	5	6	0	0	9	1	0	0	0	1359.35	-0.274475	0.256815	25.2584	51.5002	0	151.039	1.00182	13.7308	0	0.256815	5.05168	8.58337	1	0.981296
12007	2008	1	14	18	324	Western Bulldogs	TAC Cup	TAC Cup	Forward	0	0	0	0	0	1	0	0	98.5556	203.037	27	1751.2	0	0	0	0	2	12	0	0	7	1	0	0	0	133.93	-0.274475	-0.274475	5.25559	58.2752	0	19.1329	1.01435	4.96038	0	0	2.62779	4.85627	1	1
11985	2008	1	15	18	324	Geelong	TAC Cup	TAC Cup	Defender	0	0	0	0	0	0	0	0	92.1026	195.59	39	2540	0	0	0	0	2	3	0	0	8	1	0	0	0	365.069	-0.274475	-0.274475	13.99	16.3426	0	45.6336	1.00601	9.36075	0	0	6.99498	5.44754	1	1
11713	2008	1	16	18	324	Hawthorn	SANFL	SANFL	Forward	0	0	0	0	0	0	0	0	88.8218	193.931	101	7152.8	0	0	13	11	8	22	875.2	0	9	1	0.128713	0.122358	0	1025.5	101.423	105.76	108.785	234.029	0.0989012	113.944	0.109889	10.1535	7.80178	9.61455	13.5981	10.6377	0.231614	0.053077
11988	2008	1	17	17	289	Melbourne	TAC Cup	TAC Cup	Midfielder	0	1	0	0	0	0	0	0	76.5	184	34	1746.4	3	0	0	0	5	16	0	0	7	1	0	0	0	329.195	-0.274475	-0.274475	66.384	173.048	0	47.0278	1.00584	9.6822	0	0	13.2768	10.8155	1	1
11807	2008	1	18	18	324	West Coast	TAC Cup	TAC Cup	Midfielder	0	1	0	0	0	0	0	0	87.9041	183.192	146	9347.2	64	0	0	6	22	19	0	0	9	1	0	0	0	2790.39	-0.274475	63.9831	456.029	371.948	0	310.043	1.00089	19.1123	0	10.6639	20.7286	19.5762	1	0.442041
11803	2008	2	19	18	324	Melbourne	TAC Cup	TAC Cup	Defender	0	0	0	0	0	0	0	0	83.375	185	24	1453.6	0	0	0	2	9	7	0	0	6	1	0	0	0	208.21	-0.274475	15.0604	91.735	60.1028	0	34.7016	1.00791	8.67541	0	7.53018	10.1928	8.58611	1	0.132008
11759	2008	2	20	18	324	West Coast	WAFL	WAFL	Midfielder	0	0	0	0	0	0	0	0	85	190.647	34	1702.4	3	0	10	13	5	6	532.8	3	4	1	0.294118	0.31297	1	276.479	88.3438	102.567	34.1797	51.3878	0.319532	69.1197	-0.278128	8.13173	8.83438	7.88981	6.83595	8.56463	-0.0864089	0.0297504
11770	2008	2	21	21	441	Fremantle	WAFL	WAFL	Forward	0	0	0	0	0	0	0	0	77.007	173.79	143	9204.8	26	0	8	19	17	19	516.8	0	9	1	0.0559441	0.0561446	0	1762.58	80.6963	278.749	251.465	275.676	0.045783	195.842	0.587953	12.3257	10.087	14.671	14.7921	14.5092	0.181628	-0.190272
11812	2008	2	22	18	324	Port Adelaide	TAC Cup	TAC Cup	Forward	0	0	0	0	0	0	0	0	91.2365	194.243	148	9935.2	3	0	0	19	22	20	0	0	9	1	0	0	0	1280.13	-0.274475	114.016	196.125	195.822	0	142.236	1.00193	8.64951	0	6.00083	8.91476	9.79109	1	0.306223
11734	2008	2	23	18	324	Essendon	TAC Cup	TAC Cup	Midfielder	0	0	0	0	0	0	0	0	76.5449	182.114	167	11094.4	33	0	10	20	22	13	637.6	0	9	1	0.0598802	0.0574704	0	2900.85	133.676	260.996	390.293	277.359	0.0460818	322.316	0.585264	17.3703	13.3676	13.0498	17.7406	21.3353	0.230434	0.24873
11727	2008	2	24	18	324	Fremantle	TAC Cup	TAC Cup	Midfielder	0	0	0	0	0	0	0	0	82.3767	180.37	146	8612.8	3	1	22	14	10	12	1276.8	0	9	1	0.150685	0.148244	0	1965.83	310.542	207.582	143.956	123.02	0.15797	218.425	-0.421731	13.4646	14.1156	14.8273	14.3956	10.2517	-0.0483471	-0.101208
11778	2008	2	25	18	324	Brisbane Lions	SANFL	SANFL	Midfielder	0	0	0	0	0	0	0	0	80.3522	189.396	159	10316.8	14	0	8	22	22	22	452	0	9	1	0.0503145	0.043812	0	2261.8	113.332	280.488	353.49	340.153	0.0501071	251.311	0.549036	14.2252	14.1665	12.7495	16.0677	15.4615	0.00412081	0.103739
11775	2008	2	26	19	361	Richmond	TAC Cup	TAC Cup	Defender	0	0	0	0	0	0	0	0	89.3333	194.267	30	2060	0	0	7	7	8	8	494.4	0	4	1	0.233333	0.24	0	230.883	53.2478	55.0231	58.5469	64.0657	0.230626	57.7208	0.0774953	7.69611	7.60682	7.86044	7.31836	8.00821	0.0116021	-0.021352
11755	2008	2	27	18	324	North Melbourne	TAC Cup	TAC Cup	Defender	0	0	0	0	0	0	0	0	81.8073	188	109	7232.8	6	0	4	20	8	20	219.2	0	9	1	0.0366972	0.0303064	0	1388.84	36.3843	191.061	102.639	273.242	0.0261976	154.316	0.764221	12.7417	9.09608	9.55307	12.8298	13.6621	0.286115	0.250249
11774	2008	2	28	18	324	Adelaide	TAC Cup	TAC Cup	Forward	0	0	0	0	0	0	0	0	97.4231	196	52	3309.6	0	0	1	0	16	6	40	0	9	1	0.0192308	0.0120861	0	483.74	6.365	-0.274475	115.76	55.852	0.0131579	53.7488	0.881579	9.30268	6.365	0	7.23499	9.30866	0.315789	1
11728	2008	2	29	18	324	Collingwood	QAFL	A	Midfielder	0	0	0	0	0	0	0	0	81.8074	186	135	8643.2	65	0	16	21	14	21	864.8	5	9	1	0.118519	0.100056	0.0769231	2408.84	186.273	322.308	260.386	440.871	0.0773288	267.649	0.304041	17.8432	11.642	15.348	18.599	20.9938	0.347539	0.139843
11781	2008	2	30	17	289	Sydney	TAC Cup	TAC Cup	Midfielder	0	0	0	0	0	0	0	0	78.6337	181.407	172	11042.4	106	0	7	19	22	22	360	0	9	1	0.0406977	0.0326016	0	2913.2	67.3294	252.915	361.271	319.652	0.0231118	323.689	0.791994	16.9372	9.61848	13.3113	16.4214	14.5296	0.432109	0.214079
11834	2008	2	31	18	324	Western Bulldogs	TAC Cup	TAC Cup	Ruck	0	0	0	0	0	0	0	0	98.6885	198.795	122	8215.2	0	1	0	8	9	18	0	0	9	1	0	0	0	1183.62	-0.274475	62.4135	70.3933	181.976	0	131.513	1.00209	9.70178	0	7.80169	7.82148	10.1098	1	0.19585
11868	2008	2	32	17	289	Western Bulldogs	TFL	A	Defender	0	0	0	0	0	0	0	1	95.1263	196.884	95	6674.4	7	0	0	5	20	12	0	0	9	1	0	0	0	897.946	-0.274475	55.6296	220.664	116.757	0	99.7718	1.00275	9.45207	0	11.1259	11.0332	9.72977	1	-0.177088
11776	2008	2	33	18	324	Geelong	TAC Cup	TAC Cup	Defender	0	0	0	0	0	0	0	0	88.4	192	15	980	0	0	6	0	2	5	402.4	0	5	1	0.4	0.410612	0	109.358	35.2076	-0.274475	6.78964	53.9233	0.321947	21.8717	-0.609735	7.29056	5.86794	0	3.39482	10.7847	0.195133	1
11760	2008	2	34	17	289	Hawthorn	TAC Cup	TAC Cup	Midfielder	0	0	0	0	0	0	0	0	82.131	183	145	9546.4	18	0	11	6	22	19	628	0	9	1	0.0758621	0.065784	0	2175.92	103.369	55.0083	375.805	239.59	0.047506	241.769	0.572446	15.0064	9.39722	9.16806	17.0821	12.61	0.373785	0.389056
11720	2008	3	35	18	324	Melbourne	WAFL	WAFL	Defender	0	0	0	0	0	0	0	1	71.2874	179	87	5348	1	0	16	19	16	6	956	0	8	1	0.183908	0.178758	0	847.894	151.047	199.956	181.288	19.8555	0.178144	105.987	-0.425153	9.7459	9.44046	10.524	11.3305	3.30926	0.0313411	-0.0798383
11859	2008	3	36	18	324	West Coast	TAC Cup	TAC Cup	Defender	0	0	0	0	0	0	0	0	85.8444	186	45	2942.4	0	0	0	8	18	5	0	0	6	1	0	0	0	513.021	-0.274475	95.2448	203.565	62.2208	0	85.5035	1.00321	11.4005	0	11.9056	11.3092	12.4442	1	-0.044308
11771	2008	3	37	18	324	Fremantle	TAC Cup	TAC Cup	Ruck	0	0	0	0	0	0	0	0	92.8404	203	94	6100	1	0	5	3	13	14	243.2	0	9	1	0.0531915	0.0398689	0	790.82	19.2855	7.09588	138.703	153.571	0.0243868	87.8689	0.780519	8.41298	3.85711	2.36529	10.6695	10.9694	0.541529	0.718852
11782	2008	3	38	18	324	Port Adelaide	SANFL	SANFL	Defender	0	0	0	0	0	0	0	0	86.8654	189	156	10127.2	15	0	3	11	19	22	155.2	0	9	1	0.0192308	0.0153251	0	2573.59	35.756	124.21	251.723	370.868	0.0138935	285.954	0.874959	16.4973	11.9187	11.2918	13.2486	16.8576	0.27754	0.315538
11819	2008	3	39	17	289	Geelong	NTFL	A	Midfielder	0	0	0	0	0	0	0	1	79.0081	184.032	124	8025.6	19	1	0	1	4	21	0	0	9	1	0	0	0	1951.12	-0.274475	-0.0724403	26.0594	249.443	0	216.791	1.00127	15.7348	0	-0.0724403	6.51485	11.8782	1	1.0046
11712	2008	3	40	19	361	Carlton	VFL	A	Midfielder	0	0	0	0	0	0	0	0	84.2708	184.903	144	8939.2	24	0	10	15	21	18	565.6	0	9	1	0.0694444	0.0632719	0	2354.49	117.841	203.839	374.202	301.657	0.0500497	261.61	0.549553	16.3506	11.7842	13.5892	17.8191	16.7587	0.279285	0.168886
11806	2008	3	41	18	324	Brisbane Lions	WAFL	WAFL	Forward	0	0	0	0	0	0	0	0	76.8113	182.226	53	3347.2	2	0	0	22	19	12	0	0	6	1	0	0	0	509.695	-0.274475	246.891	164.523	99.105	0	84.9492	1.00323	9.61689	0	11.2223	8.65908	8.25875	1	-0.166939
11808	2008	3	42	18	324	Port Adelaide	TAC Cup	TAC Cup	Midfielder	0	0	0	0	0	0	0	0	80	179	19	1115.2	0	1	0	10	9	0	0	0	4	1	0	0	0	236.445	-0.274475	135.376	101.618	-0.274475	0	59.1112	1.00464	12.4445	0	13.5376	11.2909	0	1	-0.0878382
11772	2008	3	43	21	441	North Melbourne	WAFL	WAFL	Midfielder	0	0	0	0	0	0	0	0	86.8421	189	57	3030.4	2	0	10	7	13	18	599.2	0	6	1	0.175439	0.19773	0	857.014	177.862	95.0416	175.766	354.356	0.207537	142.836	-0.245221	15.0353	17.7862	13.5774	13.5205	19.6865	-0.18296	0.0969689
11793	2008	3	44	18	324	Adelaide	TAC Cup	TAC Cup	Midfielder	0	0	0	0	0	0	0	0	81.9936	182.788	156	10203.2	88	0	1	14	18	21	28.8	0	9	1	0.00641026	0.00282264	0	2905.21	0.496138	144.963	300.445	401.356	0.000170775	322.801	0.998463	18.6232	0.496138	10.3545	16.6914	19.1122	0.973359	0.444
0	2008	3	45	17	10609	Collingwood	WAFL	WAFL	Defender	0	0	0	0	0	0	0	0	76	188	0	0	0	0	0	0	0	0	0	0	2	0	0	0	0	-0.548949	-0.274475	-0.274475	0	0	0	-0.274475	0	0	0	0	0	0	0	0
11990	2008	3	46	17	289	Collingwood	TAC Cup	TAC Cup	Midfielder	0	0	0	0	0	0	0	0	75	181	6	343.2	0	1	0	0	5	1	0	0	4	1	0	0	0	55.059	-0.274475	-0.274475	47.4202	8.18778	0	13.7648	1.01994	9.1765	0	0	9.48404	8.18778	1	1
11849	2008	3	47	18	324	St Kilda	SANFL	SANFL	Forward	0	0	0	0	0	0	0	0	96.4479	200	96	6160.8	4	0	0	7	2	12	0	0	9	1	0	0	0	992.851	-0.274475	47.321	13.8582	143.681	0	110.317	1.00249	10.3422	0	6.76014	6.92911	11.9734	1	0.346354
11845	2008	3	48	18	324	St Kilda	TAC Cup	TAC Cup	Forward	0	0	0	0	0	0	0	0	79	187	3	132.8	0	0	0	3	0	0	0	0	4	1	0	0	0	22.6771	-0.274475	23.5006	-0.274475	-0.274475	0	5.66929	1.04841	7.55905	0	7.83352	0	0	1	-0.0363107
11852	2008	3	49	18	324	Geelong	TAC Cup	TAC Cup	Defender	0	0	0	0	0	0	0	0	80.4706	183.471	102	6596.8	4	0	0	7	13	20	0	0	9	1	0	0	0	1126.58	-0.274475	90.3057	163.833	232.546	0	125.175	1.00219	11.0449	0	12.9008	12.6026	11.6273	1	-0.168039
11972	2008	3	50	18	324	Hawthorn	TAC Cup	TAC Cup	Forward	0	0	0	0	0	0	0	0	94.1304	195.435	23	1514.4	0	0	0	0	5	5	0	0	6	1	0	0	0	175.706	-0.274475	-0.274475	34.3689	32.2257	0	29.2844	1.00937	7.63941	0	0	6.87377	6.44515	1	1
11722	2008	4	51	18	324	Melbourne	WAFL	WAFL	Defender	0	0	0	0	0	0	0	1	79.5862	180	116	7580	0	0	15	6	9	6	956.8	0	9	1	0.12931	0.126227	0	1017.22	176.408	76.7557	86.1555	67.3617	0.173422	113.024	-0.560796	8.76913	11.7605	12.7926	9.57283	11.227	-0.341128	-0.458823
11879	2008	4	52	18	324	West Coast	TAC Cup	TAC Cup	Defender	0	0	0	0	0	0	0	0	86	189	2	124	0	0	0	2	0	0	0	0	3	1	0	0	0	12.1115	-0.274475	12.6604	-0.274475	0	0	4.03715	1.06799	6.05573	0	6.33021	0	0	1	-0.0453248
11764	2008	4	53	17	289	Fremantle	WAFL	WAFL	Midfielder	0	0	0	0	0	0	0	1	76.16	177	100	6491.2	22	0	3	3	3	8	180	0	9	1	0.03	0.0277298	0	1450.19	38.1769	45.1822	23.189	100.056	0.0263254	161.132	0.763071	14.5019	12.7256	15.0607	7.72966	12.507	0.122486	-0.0385348
12047	2008	4	54	18	324	Port Adelaide	SANFL	SANFL	Ruck	0	0	0	0	0	0	0	0	102.5	205	16	947.2	0	0	0	0	0	9	0	0	7	1	0	0	0	58.4873	-0.274475	-0.274475	-0.274475	35.883	0	8.35533	1.03285	3.65545	0	0	0	3.987	1	1
0	2008	4	55	17	10609	Essendon	TAC Cup	TAC Cup	Forward	0	0	0	0	0	0	0	0	83	194	0	0	0	0	0	0	0	0	0	0	2	0	0	0	0	-0.548949	-0.274475	-0.274475	0	0	0	-0.274475	0	0	0	0	0	0	0	0
11980	2008	4	56	18	324	Fremantle	TAC Cup	TAC Cup	Forward	0	0	0	0	0	0	0	0	88	188	2	100.8	0	0	0	0	2	0	0	0	3	1	0	0	0	23.8622	-0.274475	-0.274475	24.4112	0	0	7.95407	1.03451	11.9311	0	0	12.2056	0	1	1
11757	2008	4	57	18	324	Brisbane Lions	VFL	A	Forward	0	0	0	0	0	0	0	0	85.76	192	25	1497.6	0	0	1	5	8	8	64.8	0	5	1	0.04	0.0432692	0	155.505	1.11435	33.8895	47.6389	56.1439	0.00716605	31.1009	0.96417	6.22018	1.11435	6.7779	5.95486	7.01799	0.820849	-0.0896632
11847	2008	4	59	18	324	North Melbourne	TAC Cup	TAC Cup	Forward	0	0	0	0	0	0	0	0	83	188	2	130.4	0	0	0	2	0	0	0	0	2	1	0	0	0	11.796	-0.274475	12.0705	0	0	0	5.89801	1.04654	5.89801	0	6.03525	0	0	1	-0.0232684
12159	2008	4	60	17	289	Adelaide	WAFL	WAFL	Defender	0	0	0	0	0	0	0	0	91	194	17	1076.8	0	0	0	0	0	0	0	0	5	1	0	0	0	113.061	-0.274475	0	0	0	0	22.6123	1.01214	6.65066	0	0	0	0	1	1
11846	2008	4	61	17	289	Sydney	TAC Cup	TAC Cup	Defender	0	0	0	0	0	0	0	0	81	187.857	14	928.8	0	0	0	2	0	0	0	0	6	1	0	0	0	142.27	-0.274475	25.8569	-0.274475	-0.274475	0	23.7116	1.01158	10.1621	0	12.9285	0	0	1	-0.272222
11928	2008	4	62	18	324	St Kilda	WAFL	WAFL	Midfielder	0	0	0	0	0	0	0	0	83	184	3	160.8	0	0	0	0	3	0	0	0	3	1	0	0	0	43.4972	-0.274475	-0.274475	44.0461	0	0	14.4991	1.01893	14.4991	0	0	14.682	0	1	1
12282	2008	4	63	17	289	Hawthorn	TAC Cup	TAC Cup	Forward	0	0	0	0	0	0	0	0	102	204	1	61.6	0	0	0	0	0	0	0	0	8	1	0	0	0	7.54783	-0.274475	-0.274475	-0.274475	-0.274475	0	0.943479	1.29092	7.54783	0	0	0	0	1	1
11790	2008	5	64	20	400	Melbourne	QAFL	A	Midfielder	0	0	0	0	0	0	0	0	84.0282	183	71	4618.4	0	0	1	9	8	18	4	0	7	1	0.0140845	0.000866101	0	872.792	-0.149589	130.767	145.831	198.048	0	124.685	1.0012	12.2929	-0.149589	14.5297	18.2288	11.0027	1.01217	-0.181963
11987	2008	5	65	18	324	Carlton	SANFL	SANFL	Defender	0	0	0	0	0	0	0	0	86	188	3	124	0	0	0	0	1	2	0	0	5	1	0	0	0	29.1359	-0.274475	-0.274475	7.82435	22.135	0	5.82718	1.0471	9.71197	0	0	7.82435	11.0675	1	1
0	2008	5	66	18	10609	Port Adelaide	SANFL	SANFL	Forward	0	0	0	0	0	0	0	0	74	186	0	0	0	0	0	0	0	0	0	0	2	0	0	0	0	-0.548949	-0.274475	-0.274475	0	0	0	-0.274475	0	0	0	0	0	0	0	0
11857	2008	5	67	18	324	Essendon	SANFL	SANFL	Defender	0	0	0	0	0	0	0	0	80	189	1	60	0	0	0	1	0	0	0	0	3	1	0	0	0	4.03297	-0.274475	4.58192	-0.274475	0	0	1.34432	1.20417	4.03297	0	4.58192	0	0	1	-0.136115
11779	2008	5	68	18	324	Fremantle	TAC Cup	TAC Cup	Forward	0	0	0	0	0	0	0	0	67	180	5	224	0	0	3	2	0	0	168.8	0	3	1	0.6	0.753571	0	18.4902	13.21	5.55465	-0.274475	0	0.714434	6.16341	-1.1433	3.69804	4.40335	2.77733	0	0	-0.190723	0.248974
0	2008	5	69	18	10609	Brisbane Lions	TFL	A	Ruck	0	0	0	0	0	0	0	0	96	198	0	0	0	0	0	0	0	0	0	0	3	0	0	0	0	-0.823424	-0.274475	-0.274475	-0.274475	0	0	-0.274475	0	0	0	0	0	0	0	0
0	2008	5	71	18	10609	North Melbourne	WAFL	WAFL	Midfielder	0	0	0	0	0	0	0	0	86	187	0	0	0	0	0	0	0	0	0	0	2	0	0	0	0	-0.548949	-0.274475	-0.274475	0	0	0	-0.274475	0	0	0	0	0	0	0	0
11817	2008	5	72	18	324	Adelaide	TAC Cup	TAC Cup	Defender	0	0	0	0	0	0	0	0	83	192	2	128	0	0	0	2	0	0	0	0	4	1	0	0	0	7.07436	-0.274475	7.89779	-0.274475	-0.274475	0	1.76859	1.15519	3.53718	0	3.94889	0	0	1	-0.116395
11802	2009	1	1	18	324	Melbourne	TAC Cup	TAC Cup	Midfielder	0	1	0	0	0	0	0	0	78.4726	181.212	146	10204	21	0	21	10	19	21	1385.6	3	8	1	0.143836	0.13579	0.142857	2362.68	304.669	108.732	287.244	334.615	0.128951	295.335	-0.031607	16.1827	14.5081	10.8732	15.1181	15.9341	0.103484	0.328095
11804	2009	1	2	18	324	Melbourne	SANFL	SANFL	Midfielder	0	0	0	0	0	0	0	0	83.5116	185.279	86	5628.8	1	0	18	19	22	20	1158.4	0	8	1	0.209302	0.205799	0	1119.99	233.674	317.973	289.028	212.27	0.208639	139.999	-0.669113	13.0231	12.9819	16.7354	13.1376	10.6135	0.00316881	-0.285054
11795	2009	1	3	18	324	Richmond	TAC Cup	TAC Cup	Midfielder	0	0	0	0	0	0	0	0	88.3953	186.75	172	11279.2	134	0	21	22	20	22	1314.4	6	8	1	0.122093	0.116533	0.0447761	3513.37	323.635	497.704	348.333	395.015	0.0921152	439.171	0.263078	20.4266	15.4112	22.6229	17.4166	17.9552	0.245533	-0.107522
11815	2009	1	4	18	324	Fremantle	WAFL	WAFL	Midfielder	0	0	0	0	0	0	0	0	96.5	190.75	24	1339.2	3	0	21	0	0	0	1220.8	3	7	1	0.875	0.911589	1	311.765	287.682	-0.274475	-0.274475	-0.274475	0.922753	44.5378	-5.45927	12.9902	13.6991	0	0	0	-0.0545747	1
11837	2009	1	5	18	324	North Melbourne	TAC Cup	TAC Cup	Midfielder	0	0	0	0	0	0	0	0	86.4904	185	157	9070.4	32	0	18	16	19	20	1016	0	8	1	0.11465	0.112013	0	1977.09	153.474	153.122	220.138	295.609	0.0776263	247.136	0.378989	12.5929	8.52633	9.57011	11.5862	14.7804	0.322926	0.24004
11843	2009	1	6	18	324	Sydney	TAC Cup	TAC Cup	Forward	0	0	0	0	0	0	0	0	87.6125	188.575	80	4351.2	3	0	9	7	4	3	550.4	0	8	1	0.1125	0.126494	0	891.771	87.6721	66.5184	30.0016	15.7734	0.0983124	111.471	0.213501	11.1471	9.74134	9.50263	7.50041	5.25781	0.126112	0.147527
11842	2009	1	7	18	324	West Coast	WAFL	WAFL	Defender	0	0	0	0	0	0	0	0	82.528	186.176	125	8242.4	1	0	14	6	12	13	867.2	0	8	1	0.112	0.105212	0	1407.82	143.272	46.4323	143.548	126.191	0.101768	175.978	0.185852	11.2626	10.2337	7.73871	11.9623	9.707	0.0913529	0.312882
12000	2009	1	8	18	324	Port Adelaide	TAC Cup	TAC Cup	Forward	0	0	0	0	0	0	0	0	92.1935	197	31	2029.6	1	0	0	4	8	8	0	0	7	1	0	0	0	199.927	-0.274475	25.7581	54.9216	34.73	0	28.561	1.00961	6.44926	0	6.43952	6.8652	4.34125	1	0.0015117
11811	2009	1	9	18	324	Port Adelaide	TAC Cup	TAC Cup	Midfielder	0	0	0	0	0	0	0	0	87.7818	189	55	3114.4	0	0	7	6	11	15	467.2	0	7	1	0.127273	0.150013	0	446.368	53.0489	21.4719	95.4945	163.765	0.118846	63.7669	0.16808	8.11579	7.57842	3.57864	8.68131	10.9177	0.0662125	0.559052
11822	2009	1	10	18	324	Essendon	TAC Cup	TAC Cup	Forward	0	0	0	0	0	0	0	0	78.4394	185.303	132	8145.6	3	0	14	22	22	21	795.2	0	8	1	0.106061	0.0976233	0	1892.56	175.03	307.271	329.866	345.396	0.0924832	236.57	0.260134	14.3376	12.5022	13.9669	14.9939	16.4474	0.128015	0.025856
11850	2009	1	11	18	324	Melbourne	TAC Cup	TAC Cup	Midfielder	0	0	0	0	0	0	0	0	82	189.053	19	1112.8	2	1	3	15	1	0	154.4	0	4	1	0.157895	0.138749	0	235.505	31.5302	199.401	4.84823	-0.274475	0.133883	58.8763	0.464467	12.395	10.5101	13.2934	4.84823	0	0.152073	-0.0724812
11821	2009	1	12	18	324	Carlton	WAFL	WAFL	Midfielder	0	0	0	0	0	0	0	0	82.1905	188	42	2270.4	1	1	8	2	8	17	363.2	0	7	1	0.190476	0.159972	0	479.248	72.4242	23.4885	61.3389	248.23	0.15112	68.464	-0.0578432	11.4107	9.05302	11.7442	7.66736	14.6018	0.206618	-0.0292341
11989	2009	1	13	18	324	Adelaide	TAC Cup	TAC Cup	Defender	0	0	0	0	0	0	0	0	96.6957	195.688	138	10014.4	3	0	0	9	22	22	0	0	8	1	0	0	0	1330.08	-0.274475	96.4008	174.331	196.016	0	166.26	1.00165	9.63824	0	10.7112	7.92414	8.90981	1	-0.111323
11805	2009	1	14	20	400	Sydney	WAFL	WAFL	Midfielder	0	0	0	0	0	0	0	1	73.8705	181.094	139	8713.6	8	1	18	20	22	10	1037.6	0	8	1	0.129496	0.119078	0	2216.7	222.564	235.895	417.826	170.23	0.100403	277.088	0.196774	15.9475	12.3647	11.7948	18.9921	17.023	0.224664	0.2604
11964	2009	1	15	18	324	Western Bulldogs	SANFL	SANFL	Defender	0	0	0	0	0	0	0	0	81.25	184.3	20	1211.2	0	0	0	6	11	1	0	0	5	1	0	0	0	203.285	-0.274475	51.4621	125.691	12.2899	0	40.6569	1.00675	10.1642	0	8.57702	11.4264	12.2899	1	0.156157
11891	2009	1	16	18	324	Port Adelaide	TAC Cup	TAC Cup	Defender	0	0	0	0	0	0	0	0	82.4587	186	109	7043.2	4	1	0	13	1	15	0	0	8	1	0	0	0	1888.74	-0.274475	190.025	-0.395526	181.485	0	236.093	1.00116	17.3279	0	14.6173	-0.395526	12.099	1	0.15643
11876	2009	1	17	18	324	Geelong	SANFL	SANFL	Forward	0	0	0	0	0	0	0	0	85.125	189.214	56	3660.8	3	0	3	17	0	0	186.4	0	8	1	0.0535714	0.0509178	0	599.046	29.1165	175.415	-0.274475	-0.274475	0.0486048	74.8808	0.611162	10.6973	9.70551	10.3185	0	0	0.0927108	0.0354043
11901	2009	2	18	18	324	Melbourne	SANFL	SANFL	Forward	0	0	0	0	0	0	0	0	87	180	48	2687.2	0	0	0	15	14	16	0	0	5	1	0	0	0	483.534	-0.274475	167.763	135.58	155.285	0	96.7069	1.00284	10.0736	0	11.1842	9.68429	9.70528	1	-0.110244
11851	2009	2	19	18	324	Richmond	TAC Cup	TAC Cup	Forward	0	0	0	0	0	0	0	0	100.754	199.557	61	3787.2	4	0	5	4	9	1	260.8	0	8	1	0.0819672	0.0688635	0	526.09	25.217	26.5692	55.7723	5.93978	0.0479328	65.7612	0.616537	8.62442	5.0434	6.64229	6.19693	5.93978	0.415219	0.229827
11838	2009	2	20	18	324	Fremantle	WAFL	WAFL	Midfielder	0	0	0	0	0	0	0	0	84.9685	188.764	127	8565.6	125	0	16	21	9	19	986.4	5	8	1	0.125984	0.115158	0.04	2340.78	236.439	404.171	160.035	371.341	0.101009	292.598	0.191932	18.4314	14.7774	19.2462	17.7816	19.5443	0.198245	-0.0442116
11809	2009	2	21	18	324	North Melbourne	TAC Cup	TAC Cup	Midfielder	0	0	0	0	0	0	0	0	80.3613	183.781	155	9660	9	0	22	12	22	22	1292.8	0	8	1	0.141935	0.13383	0	2322.72	340.122	171.353	391.773	325.595	0.146433	290.34	-0.171463	14.9853	15.4601	14.2794	17.8079	14.7998	-0.0316865	0.0471042
11949	2009	2	22	18	324	West Coast	WAFL	WAFL	Forward	0	0	0	0	0	0	0	0	83	182	1	20	0	1	0	1	0	0	0	0	3	1	0	0	0	1.78644	-0.274475	2.33539	-0.274475	0	0	0.59548	1.46093	1.78644	0	2.33539	0	0	1	-0.307287
11853	2009	2	23	18	324	West Coast	TAC Cup	TAC Cup	Midfielder	0	0	0	0	0	0	0	0	85.8202	188.326	89	5032.8	8	0	5	2	4	19	244	0	8	1	0.0561798	0.048482	0	1025.94	34.1333	6.48128	38.9906	257.509	0.0332702	128.243	0.733838	11.5274	6.82666	3.24064	9.74765	13.5531	0.40779	0.718875
11872	2009	2	24	18	324	Essendon	TAC Cup	TAC Cup	Defender	0	0	0	0	0	0	0	0	96.8774	198.934	106	7720	13	0	3	6	18	21	202.4	0	8	1	0.0283019	0.0262176	0	1036.32	15.3287	52.7641	161.611	237.953	0.0147914	129.541	0.881669	9.77665	5.10956	8.79402	8.97841	11.3311	0.477371	0.100508
12014	2009	2	25	19	361	North Melbourne	WAFL	WAFL	Forward	0	0	0	0	0	0	0	0	87.8431	192	51	3583.2	0	1	0	1	3	18	0	0	8	1	0	0	0	466.805	-0.274475	6.43213	15.4545	186	0	58.3507	1.0047	9.15304	0	6.43213	5.15152	10.3334	1	0.297269
11820	2009	2	26	18	324	Essendon	WAFL	WAFL	Midfielder	0	0	0	0	0	0	0	0	72.0526	174.632	76	4404.8	0	0	11	9	6	7	636	0	8	1	0.144737	0.144388	0	1032.81	161.345	87.2788	73.2397	81.5764	0.15622	129.101	-0.249758	13.5896	14.6677	9.69765	12.2066	11.6538	-0.0793363	0.28639
0	2009	2	27	18	10816	Brisbane Lions	TAC Cup	TAC Cup	Midfielder	0	0	0	0	0	0	0	0	79	179	0	0	0	0	0	0	0	0	0	0	4	0	0	0	0	-1.0979	-0.274475	-0.274475	-0.274475	-0.274475	0	-0.274475	0	0	0	0	0	0	0	0
11798	2009	2	28	18	324	Geelong	WAFL	WAFL	Midfielder	0	0	0	0	0	0	0	0	85.2207	187.524	145	9294.4	38	1	8	18	21	22	464.8	0	8	1	0.0551724	0.0500086	0	2427.51	77.9953	241.936	368.77	332.923	0.0321298	303.439	0.742962	16.7414	9.74942	13.4409	17.5605	15.1329	0.417648	0.19715
11848	2009	2	29	18	324	Adelaide	TAC Cup	TAC Cup	Forward	0	0	0	0	0	0	0	0	83.2647	192.794	136	9300.8	24	0	2	12	16	20	98.4	0	8	1	0.0147059	0.0105797	0	1575.63	24.2071	73.9378	143.199	194.341	0.0153635	196.954	0.877092	11.5855	12.1036	6.16148	8.94991	9.71705	-0.0447157	0.468174
12008	2009	2	31	18	324	Western Bulldogs	NEAFL	A	Midfielder	0	0	0	0	0	0	0	0	79.375	177	40	2369.6	1	0	0	3	5	11	0	0	7	1	0	0	0	473.615	-0.274475	48.5648	35.3407	141.29	0	67.6593	1.00406	11.8404	0	16.1883	7.06815	12.8446	1	-0.367211
11957	2009	2	32	18	324	St Kilda	WAFL	WAFL	Defender	0	0	0	0	0	0	0	1	81	189	2	91.2	0	0	0	2	0	0	0	0	3	1	0	0	0	18.5773	-0.274475	19.1262	-0.274475	0	0	6.19243	1.04432	9.28864	0	9.56311	0	0	1	-0.0295495
0	2009	2	33	18	10816	Essendon	TAC Cup	TAC Cup	Midfielder	0	0	0	0	0	0	0	0	81	187	0	0	0	0	0	0	0	0	0	0	3	0	0	0	0	-0.823424	-0.274475	-0.274475	-0.274475	0	0	-0.274475	0	0	0	0	0	0	0	0
11966	2009	3	34	18	324	Melbourne	TAC Cup	TAC Cup	Ruck	0	0	0	0	0	0	0	0	110.784	208	74	4791.2	23	0	0	4	0	13	0	0	8	1	0	0	0	622.779	-0.274475	18.5396	-0.274475	60.2773	0	77.8474	1.00353	8.41594	0	4.6349	0	4.63671	1	0.44927
11829	2009	3	35	18	324	Richmond	TAC Cup	TAC Cup	Defender	0	0	0	0	0	0	0	0	90.5	195	82	5887.2	0	0	17	5	2	5	1225.6	0	8	1	0.207317	0.20818	0	686.396	95.8075	23.1529	7.00078	39.6502	0.139581	85.7995	-0.116644	8.37068	5.63574	4.63057	3.50039	7.93004	0.326729	0.446811
0	2009	3	36	18	10816	Fremantle	WAFL	WAFL	Forward	0	0	0	0	0	0	0	0	82	194	0	0	0	0	0	0	0	0	0	0	2	0	0	0	0	-0.548949	-0.274475	-0.274475	0	0	0	-0.274475	0	0	0	0	0	0	0	0
11863	2009	3	37	18	324	North Melbourne	TAC Cup	TAC Cup	Defender	0	0	0	0	0	0	0	0	85.3636	188	110	7164.8	2	0	4	9	22	22	229.6	0	8	1	0.0363636	0.0320456	0	1742.83	41.1167	114.165	287.793	334.431	0.0235919	217.854	0.811265	15.8439	10.2792	12.685	13.0815	15.2014	0.351222	0.199379
11880	2009	3	38	18	324	Sydney	TAC Cup	TAC Cup	Forward	0	0	0	0	0	0	0	0	93.3486	195.422	109	7591.2	7	0	1	21	19	10	59.2	0	8	1	0.00917431	0.0077985	0	858.05	9.03899	152.552	148.821	91.518	0.0105343	107.256	0.915725	7.87202	9.03899	7.26439	7.83271	9.1518	-0.148243	0.0771886
12193	2009	3	39	18	324	Hawthorn	TAC Cup	TAC Cup	Forward	0	0	0	0	0	0	0	0	93.1429	199	7	445.6	0	1	0	0	0	3	0	0	7	1	0	0	0	46.8868	-0.274475	-0.274475	-0.274475	32.4959	0	6.69812	1.04098	6.69812	0	0	0	10.832	1	1
11921	2009	3	40	18	324	Geelong	TAC Cup	TAC Cup	Forward	0	0	0	0	0	0	0	0	77.5055	176.648	91	5424	7	0	0	16	16	18	0	0	8	1	0	0	0	1349.65	-0.274475	205.679	238.96	314.034	0	168.706	1.00163	14.8313	0	12.8549	14.935	17.4463	1	0.133258
0	2009	3	41	18	10816	North Melbourne	TAC Cup	TAC Cup	Forward	0	0	0	0	0	0	0	0	89	192	0	0	0	0	0	0	0	0	0	0	4	0	0	0	0	-1.0979	-0.274475	-0.274475	-0.274475	-0.274475	0	-0.274475	0	0	0	0	0	0	0	0
11955	2009	3	42	18	324	Geelong	TAC Cup	TAC Cup	Ruck	0	0	0	0	0	0	0	0	98.8537	199.073	41	2338.4	0	0	0	9	1	7	0	0	8	1	0	0	0	259.204	-0.274475	38.2657	9.8782	48.785	0	32.4006	1.00847	6.32206	0	4.25174	9.8782	6.96929	1	0.327475
11871	2009	3	43	18	324	Carlton	TSL	A	Defender	0	0	0	0	0	0	0	0	85.1429	188	14	833.6	0	0	4	6	2	2	233.6	0	4	1	0.285714	0.28023	0	116.099	29.0794	42.2751	23.7398	21.0049	0.25047	29.0248	-0.00188167	8.2928	7.26985	7.04585	11.8699	10.5024	0.123354	0.150365
11830	2009	3	44	18	324	Richmond	TAC Cup	TAC Cup	Defender	0	0	0	0	0	0	0	0	85.1034	186	58	3821.6	0	1	3	4	14	3	192.8	0	8	1	0.0517241	0.0504501	0	537.66	4.34548	14.8683	88.1514	27.3817	0.0080822	67.2075	0.935342	9.27001	1.44849	3.71707	6.29653	9.12724	0.843744	0.599022
12059	2009	3	45	18	324	Adelaide	TAC Cup	TAC Cup	Defender	0	0	0	0	0	0	0	0	88.7273	193	22	1519.2	0	0	0	0	12	2	0	0	8	1	0	0	0	321.555	-0.274475	-0.274475	210.858	25.9582	0	40.1944	1.00683	14.6161	0	0	17.5715	12.9791	1	1
11823	2009	3	46	20	400	Hawthorn	WAFL	WAFL	Defender	0	0	0	0	0	0	0	0	86.7891	189	128	9379.2	0	0	20	4	22	22	1548.8	0	8	1	0.15625	0.165131	0	1144.47	203.62	36.4534	195.374	199.088	0.177917	143.058	-0.423333	8.94114	10.181	9.11335	8.88061	9.04944	-0.138667	-0.0192597
11861	2009	3	47	18	324	Brisbane Lions	TSL	A	Defender	0	0	0	0	0	0	0	0	85.5556	183.84	81	4677.6	0	1	6	7	16	13	304	0	8	1	0.0740741	0.0649906	0	803.61	40.699	57.5508	173.696	138.32	0.0506452	100.451	0.594838	9.92111	6.78317	8.22155	10.856	10.64	0.316289	0.171307
11865	2009	3	48	18	324	Fremantle	TSL	A	Midfielder	0	0	0	0	0	0	0	0	74.0588	183.824	17	1014.4	0	1	5	7	4	1	313.6	0	4	1	0.294118	0.309148	0	117.406	43.961	46.1253	17.4159	9.90384	0.374436	29.3515	-0.497742	6.90624	8.79221	6.58933	4.35399	9.90384	-0.273081	0.0458881
11840	2009	3	49	18	324	Fremantle	TAC Cup	TAC Cup	Defender	0	0	0	0	0	0	0	0	87.8115	193.057	122	7814.4	7	1	11	14	10	20	602.4	0	8	1	0.0901639	0.0770885	0	1818.52	131.737	116.312	97.8801	314.353	0.0724415	227.315	0.420468	14.9059	11.9761	8.30802	9.78801	15.7176	0.196558	0.442636
12013	2009	4	50	18	324	Melbourne	TAC Cup	TAC Cup	Ruck	0	0	0	0	0	0	0	0	98.0833	200	24	1479.2	0	0	0	1	2	11	0	0	8	1	0	0	0	155.967	-0.274475	8.19209	5.50983	93.3642	0	19.4959	1.01408	6.49865	0	8.19209	2.75492	8.48766	1	-0.260585
11831	2009	4	51	18	324	Richmond	CAFL	A	Forward	0	0	0	0	0	0	0	1	77	189	4	263.2	0	0	4	0	0	0	263.2	0	2	1	1	1	0	25.2273	25.5018	-0.274475	0	0	1.01088	12.6136	-1.02176	6.30682	6.37544	0	0	0	-0.0108801	1
11870	2009	4	52	18	324	Fremantle	SANFL	SANFL	Midfielder	0	0	0	0	0	0	0	0	80	184	4	220	0	0	3	1	0	0	191.2	0	2	1	0.75	0.869091	0	14.5719	6.94741	7.62447	0	0	0.476768	7.28594	0.0464634	3.64297	2.3158	7.62447	0	0	0.364309	-1.09293
0	2009	4	53	18	10816	North Melbourne	TAC Cup	TAC Cup	Midfielder	0	0	0	0	0	0	0	0	72	186	0	0	0	0	0	0	0	0	0	0	2	0	0	0	0	-0.548949	-0.274475	-0.274475	0	0	0	-0.274475	0	0	0	0	0	0	0	0
11900	2009	4	54	18	324	Sydney	SANFL	SANFL	Forward	0	0	0	0	0	0	0	1	78	176	1	62.4	0	0	0	1	0	0	0	0	2	1	0	0	0	0.871556	-0.274475	1.14603	0	0	0	0.435778	1.62985	0.871556	0	1.14603	0	0	1	-0.314925
11858	2009	4	55	21	441	Sydney	WAFL	WAFL	Forward	0	0	0	0	0	0	0	0	74.6667	181.704	27	1538.4	3	0	6	3	8	9	399.2	3	5	1	0.222222	0.25949	1	174.005	28.757	15.4847	59.2778	58.9946	0.165265	34.801	0.173674	6.44463	4.79283	5.16155	7.40972	6.55496	0.256307	0.199093
11963	2009	4	56	18	324	Geelong	TAC Cup	TAC Cup	Midfielder	0	0	0	0	0	0	0	0	77.1429	184	14	710.4	0	0	0	3	0	0	0	0	8	1	0	0	0	118.812	-0.274475	22.5852	-0.274475	-0.274475	0	14.8515	1.01848	8.48654	0	7.52839	0	0	1	0.112903
0	2009	4	57	18	10816	Hawthorn	TAC Cup	TAC Cup	Midfielder	0	0	0	0	0	0	0	0	80	185	0	0	0	0	0	0	0	0	0	0	2	0	0	0	0	-0.548949	-0.274475	-0.274475	0	0	0	-0.274475	0	0	0	0	0	0	0	0
0	2009	4	59	18	10816	Carlton	TAC Cup	TAC Cup	Forward	0	0	0	0	0	0	0	0	80	184	0	0	0	0	0	0	0	0	0	0	3	0	0	0	0	-0.823424	-0.274475	-0.274475	-0.274475	0	0	-0.274475	0	0	0	0	0	0	0	0
0	2009	4	61	18	10816	Adelaide	SANFL	SANFL	Ruck	0	0	0	0	0	0	0	0	95	196	0	0	0	0	0	0	0	0	0	0	3	0	0	0	0	-0.823424	-0.274475	-0.274475	-0.274475	0	0	-0.274475	0	0	0	0	0	0	0	0
11997	2009	4	62	18	324	Collingwood	TAC Cup	TAC Cup	Defender	0	0	0	0	0	0	0	0	78.5574	181.787	61	3590.4	0	0	0	4	18	15	0	0	8	1	0	0	0	658.713	-0.274475	27.7535	191.29	161.924	0	82.3391	1.00333	10.7986	0	6.93837	10.6272	10.795	1	0.357473
11844	2009	5	67	21	441	Richmond	TSL	A	Defender	0	0	0	0	0	0	0	0	78	181.062	16	752	0	0	10	5	1	0	584	0	3	1	0.625	0.776596	0	138.963	121.602	16.682	0.678651	0	0.87507	46.321	-1.62521	8.68519	12.1602	3.3364	0.678651	0	-0.400112	0.615852
12163	2009	5	69	18	324	Hawthorn	TAC Cup	TAC Cup	Defender	0	0	0	0	0	0	0	0	80	179	92	5781.6	0	0	0	0	0	18	0	0	8	1	0	0	0	1303.32	-0.274475	-0.274475	-0.274475	252.212	0	162.915	1.00168	14.1665	0	0	0	14.0117	1	1
11796	2009	5	71	20	400	Richmond	SANFL	SANFL	Forward	0	0	0	0	0	0	0	0	73	179	23	1396	0	1	19	4	0	0	1217.6	0	2	1	0.826087	0.872206	0	227.665	199.09	28.575	0	0	0.874487	113.833	-0.748973	9.89848	10.4784	7.14375	0	0	-0.0585891	0.278298
11855	2009	5	73	18	324	Brisbane Lions	SANFL	SANFL	Midfielder	0	0	0	0	0	0	0	0	72.8824	184.235	17	932.8	0	0	1	12	2	2	55.2	0	4	1	0.0588235	0.0591767	0	149.981	5.64783	121.182	4.24005	18.9106	0.037657	37.4952	0.849372	8.82239	5.64783	10.0985	2.12003	9.45532	0.35983	-0.144646
11917	2010	1	1	18	324	Gold Coast	WAFL	WAFL	Midfielder	0	0	0	0	0	0	0	0	84.9794	185.814	97	5865.6	9	0	21	12	18	22	1216.8	2	7	1	0.216495	0.207447	0.222222	1647.88	347.193	176.381	308.611	420.842	0.21069	235.412	-0.474831	16.9885	16.533	14.6984	17.145	19.1292	0.026812	0.134801
11908	2010	1	2	18	324	Gold Coast	WAFL	WAFL	Forward	0	0	0	0	0	0	0	1	78.241	185	83	5755.2	26	0	14	22	15	15	971.2	0	7	1	0.168675	0.168752	0	1484.11	159.39	459.524	274.266	241.007	0.107398	212.015	0.248213	17.8808	11.385	20.8875	18.2844	16.0671	0.363283	-0.168149
11945	2010	1	3	18	324	Gold Coast	SANFL	SANFL	Forward	0	0	0	0	0	0	0	0	100.816	196.204	98	6798.4	3	0	7	15	20	22	492	0	7	1	0.0714286	0.07237	0	816.138	24.6693	78.0549	161.318	242.283	0.0302269	116.591	0.788412	8.32794	3.52419	5.20366	8.06592	11.0129	0.576823	0.375157
11904	2010	1	4	18	324	West Coast	TAC Cup	TAC Cup	Midfielder	0	0	0	0	0	0	0	0	82.3586	181.4	145	9836	63	0	14	22	22	22	703.2	4	7	1	0.0965517	0.0714925	0.0634921	2621.01	172.374	425.279	362.116	389.38	0.0657663	374.43	0.539636	18.0759	12.3125	19.3309	16.4598	17.6991	0.318849	-0.0694239
11927	2010	1	5	18	324	Brisbane Lions	SANFL	SANFL	Midfielder	0	0	0	0	0	0	0	0	82.725	187.775	80	5085.6	11	1	3	12	1	21	149.6	0	7	1	0.0375	0.0294164	0	1336.99	45.8013	129.179	6.36918	395.663	0.0342572	190.998	0.7602	16.7123	15.2671	10.7649	6.36918	18.8411	0.0864756	0.355867
11884	2010	1	6	18	324	Richmond	WAFL	WAFL	Defender	0	0	0	0	0	0	0	0	80.8916	184.711	83	5032.8	3	0	17	18	16	18	946.4	0	7	1	0.204819	0.188046	0	1108.84	193.783	225.362	249.737	261.62	0.174762	158.406	-0.223331	13.3596	11.399	12.5201	15.6085	14.5345	0.146753	0.0628357
12009	2010	1	7	18	324	Gold Coast	TAC Cup	TAC Cup	Midfielder	0	0	0	0	0	0	0	0	85.4815	186	108	6433.6	11	0	2	22	16	14	112.8	0	7	1	0.0185185	0.017533	0	1305.52	10.5355	239.869	175.78	161.468	0.00806999	186.503	0.94351	12.0882	5.26777	10.9031	10.9862	11.5334	0.56422	0.0980306
11897	2010	1	8	18	324	Essendon	TAC Cup	TAC Cup	Midfielder	0	0	0	0	0	0	0	0	81.7778	189	126	8480	55	0	22	20	19	21	1491.2	4	7	1	0.174603	0.175849	0.0727273	2184.19	355.759	325.96	354.826	345.799	0.162879	312.027	-0.140155	17.3348	16.1709	16.298	18.675	16.4666	0.0671458	0.0598139
11915	2010	1	9	18	324	Gold Coast	TAC Cup	TAC Cup	Midfielder	0	0	0	0	0	0	0	0	81.3947	175	114	7035.2	28	0	17	14	20	22	868	0	7	1	0.149123	0.12338	0	1935.44	207.421	152.071	441.874	437.718	0.10717	276.492	0.249811	16.9776	12.2012	10.8622	22.0937	19.8963	0.281331	0.360201
11924	2010	1	10	18	324	Gold Coast	SANFL	SANFL	Forward	0	0	0	0	0	0	0	0	93.8462	200	26	1515.2	0	0	7	1	9	3	313.6	0	7	1	0.269231	0.206969	0	183.157	40.6942	3.51201	61.9962	39.6565	0.222182	26.1652	-0.555276	7.04449	5.81345	3.51201	6.88847	13.2188	0.174752	0.501453
11947	2010	1	11	18	324	Gold Coast	TAC Cup	TAC Cup	Forward	0	0	0	0	0	0	0	0	97.2397	199	121	9144.8	27	0	13	17	8	22	933.6	0	7	1	0.107438	0.102091	0	1457.11	90.5882	150.163	81.664	281.492	0.0621698	208.159	0.564812	12.0422	6.96832	8.83312	10.208	12.7951	0.421343	0.266488
0	2010	1	12	18	11025	Melbourne	TAC Cup	TAC Cup	Forward	0	0	0	0	0	0	0	0	81	196	0	0	0	0	0	0	0	0	0	0	2	0	0	0	0	-0.548949	-0.274475	-0.274475	0	0	0	-0.274475	0	0	0	0	0	0	0	0
11918	2010	1	13	18	324	Gold Coast	SANFL	SANFL	Defender	0	0	0	0	0	0	0	0	82.7	191.075	40	2768.8	0	0	13	10	7	3	944	0	6	1	0.325	0.340942	0	259.833	67.5503	67.2268	39.6769	18.4854	0.259976	43.3055	-0.559854	6.49583	5.19618	6.72268	5.66813	6.1618	0.200075	-0.034922
11892	2010	1	14	18	324	Adelaide	SANFL	SANFL	Defender	0	0	0	0	0	0	0	0	83.6741	190.644	135	8781.6	13	0	14	19	18	22	740.8	0	7	1	0.103704	0.0843582	0	2726.43	153.056	289.445	339.629	533.8	0.056138	389.49	0.607034	20.1958	10.9326	15.2339	18.8683	24.2636	0.45867	0.245689
12042	2010	1	15	18	324	Geelong	TAC Cup	TAC Cup	Midfielder	0	0	0	0	0	0	0	0	81.5106	189.213	47	2621.6	0	1	0	14	13	6	0	0	7	1	0	0	0	374.739	-0.274475	105.466	134.452	50.2702	0	53.5342	1.00513	7.97317	0	7.53327	10.3424	8.37837	1	0.0551726
11952	2010	1	16	18	324	Port Adelaide	TAC Cup	TAC Cup	Midfielder	0	0	0	0	0	0	0	0	82.6389	185	72	4292	0	0	12	14	7	12	724	0	7	1	0.166667	0.168686	0	683.042	119.875	128.191	54.4023	98.3243	0.175501	97.5775	-0.228507	9.4867	9.98955	9.15653	7.77176	8.19369	-0.0530056	0.0348037
11902	2010	1	17	18	324	North Melbourne	TAC Cup	TAC Cup	Forward	0	0	0	0	0	0	0	0	83.8219	189	146	9947.2	2	0	16	22	22	22	883.2	0	7	1	0.109589	0.0887888	0	1986.77	165.941	319.676	311.989	292.493	0.0835229	283.824	0.41534	13.608	10.3713	14.5307	14.1813	13.2951	0.237854	-0.067808
11920	2010	1	18	18	324	Carlton	TAC Cup	TAC Cup	Defender	0	0	0	0	0	0	0	0	99.8261	195	23	1600	0	0	3	8	5	3	216.8	0	5	1	0.130435	0.1355	0	216.538	14.9797	91.7733	61.1211	31.653	0.0691782	43.3075	0.654109	9.41468	4.99323	11.4717	12.2242	10.551	0.469634	-0.218487
11942	2010	1	19	22	484	Hawthorn	VFL	A	Midfielder	0	0	0	0	0	0	0	0	80.8489	188	139	9279.2	19	0	13	19	21	21	827.2	1	7	1	0.0935252	0.0891456	0.0526316	2464.12	167.693	267.97	348.849	401.289	0.0680537	352.017	0.523624	17.7275	12.8994	14.1037	16.6118	19.109	0.272349	0.204417
11896	2010	1	20	18	324	Fremantle	TAC Cup	TAC Cup	Defender	0	0	0	0	0	0	0	0	71.2	189	10	464	0	0	8	2	0	0	416.8	0	3	1	0.8	0.898276	0	102.456	100.106	2.62409	-0.274475	0	0.977067	34.1518	-1.9312	10.2456	12.5132	1.31205	0	0	-0.221334	0.87194
12182	2010	1	21	18	324	Sydney	TAC Cup	TAC Cup	Forward	0	0	0	0	0	0	0	0	82.9375	181.292	48	2748.8	0	0	0	0	12	8	0	0	7	1	0	0	0	511.034	-0.274475	-0.274475	98.6272	77.7056	0	73.0049	1.00376	10.6465	0	0	8.21893	9.7132	1	1
11934	2010	1	22	18	324	Western Bulldogs	TAC Cup	TAC Cup	Midfielder	0	0	0	0	0	1	0	0	85.0962	184.702	104	6489.6	13	0	6	19	18	13	332	0	7	1	0.0576923	0.0511588	0	1383.16	62.2414	198.486	206.872	140.52	0.0449994	197.594	0.685004	13.2996	10.3736	10.4466	11.4929	10.8092	0.22001	0.214516
11888	2010	1	23	18	324	Geelong	TAC Cup	TAC Cup	Midfielder	0	0	0	0	0	0	0	0	82.4833	186.333	120	7481.6	9	0	2	18	17	22	111.2	0	7	1	0.0166667	0.0148631	0	1334.71	11.3679	157.018	172.733	224.853	0.00851713	190.673	0.94038	11.1226	5.68394	8.72322	10.1608	10.2206	0.488972	0.215719
11936	2010	1	24	18	324	St Kilda	WAFL	WAFL	Forward	0	0	0	0	0	0	0	0	81.0796	183	113	6840.8	2	0	4	12	15	19	129.6	0	7	1	0.0353982	0.0189452	0	1336.54	15.4042	142.945	133.685	195.293	0.0115255	190.934	0.919322	11.8278	3.85105	11.9121	8.91236	10.2786	0.674406	-0.00712848
11979	2010	1	25	18	324	Brisbane Lions	TAC Cup	TAC Cup	Forward	0	0	0	0	0	0	0	0	84.48	190.6	25	1236	0	1	11	7	3	0	628	0	5	1	0.44	0.508091	0	151.481	54.6396	37.3289	32.8621	-0.274475	0.360702	30.2962	-0.803512	6.05925	4.96724	5.3327	10.954	0	0.180222	0.119908
11903	2010	1	26	18	324	West Coast	WAFL	WAFL	Forward	0	1	0	0	0	0	0	0	91.5143	191	140	9801.6	10	0	20	22	21	22	1284.8	1	7	1	0.142857	0.131081	0.1	1549.05	217.187	219.876	222.451	274.202	0.140207	221.293	0.018554	11.0646	10.8593	9.99438	10.5929	12.4637	0.018554	0.0967272
11935	2010	1	27	18	324	North Melbourne	TAC Cup	TAC Cup	Forward	1	0	0	0	0	0	0	0	79.3846	187	39	1978.4	0	1	14	22	3	0	773.6	0	5	1	0.358974	0.391023	0	384.26	144.062	219.158	21.5886	-0.274475	0.374908	76.852	-0.874542	9.85282	10.2902	9.96173	7.19618	0	-0.0443875	-0.0110539
11895	2010	2	28	18	324	Brisbane Lions	TAC Cup	TAC Cup	Midfielder	0	0	0	0	0	0	0	0	85.6275	190.588	102	6419.2	1	0	3	19	16	14	206.4	0	7	1	0.0294118	0.0321535	0	1133.82	27.0228	195.479	201.378	216.95	0.0238334	161.974	0.833166	11.1159	9.0076	10.2884	12.5861	15.4964	0.189664	0.0744463
11994	2010	2	29	18	324	West Coast	SANFL	SANFL	Ruck	0	0	0	0	0	0	0	0	102.041	202.939	49	2989.6	1	0	1	2	7	12	56.8	0	7	1	0.0204082	0.0189992	0	391.658	2.76114	10.1638	51.0773	82.4667	0.0070499	55.9511	0.950651	7.99301	2.76114	5.0819	7.29676	6.87222	0.654555	0.364206
11883	2010	2	30	18	324	Richmond	TAC Cup	TAC Cup	Defender	0	0	0	0	0	0	0	0	84.122	188	82	5318.4	0	1	16	14	9	12	956.8	0	7	1	0.195122	0.179904	0	796.222	172.811	166.532	85.1242	74.4662	0.217039	113.746	-0.519273	9.71003	10.8007	11.8951	9.45825	6.20551	-0.112325	-0.225036
12307	2010	2	31	18	324	Essendon	TAC Cup	TAC Cup	Defender	0	0	0	0	0	0	0	0	86	191	9	645.6	0	1	0	0	0	2	0	0	5	1	0	0	0	53.2387	-0.274475	-0.274475	-0.274475	14.7016	0	10.6477	1.02578	5.91541	0	0	0	7.35082	1	1
11960	2010	2	32	18	324	Brisbane Lions	TSL	A	Forward	0	0	0	0	0	0	0	0	79.5	176.816	98	6060.8	0	0	5	12	17	20	256	0	7	1	0.0510204	0.0422386	0	1042.08	37.0731	119.014	161.537	256.228	0.035576	148.869	0.750968	10.6335	7.41463	9.91785	9.5022	12.8114	0.30271	0.0673012
11967	2010	2	33	20	400	Melbourne	TSL	A	Defender	0	0	0	0	0	0	0	0	85.7092	190	141	9888	7	0	13	22	21	22	761.6	1	7	1	0.0921986	0.0770227	0.142857	1945.36	128.134	292.505	220.914	324.916	0.0658665	277.909	0.538935	13.7969	9.85646	13.2957	10.5197	14.7689	0.285602	0.0363269
12136	2010	2	34	18	324	Carlton	SANFL	SANFL	Defender	0	0	0	0	0	0	0	0	84	196	1	68.8	0	1	0	1	0	0	0	0	3	1	0	0	0	8.2817	-0.274475	8.83065	-0.274475	0	0	2.76057	1.09943	8.2817	0	8.83065	0	0	1	-0.0662846
12277	2010	2	35	18	324	Port Adelaide	WAFL	WAFL	Midfielder	0	0	0	0	0	0	0	0	84.1176	183	17	903.2	0	0	0	0	0	4	0	0	6	1	0	0	0	189.746	-0.274475	-0.274475	-0.274475	31.7389	0	31.6243	1.00868	11.1615	0	0	0	7.93472	1	1
12068	2010	2	36	18	324	Port Adelaide	TAC Cup	TAC Cup	Forward	0	0	0	0	0	0	0	0	80.3378	188.176	74	3824.8	5	1	0	12	3	14	0	0	7	1	0	0	0	683.124	-0.274475	83.2784	26.0559	122.095	0	97.5891	1.00281	9.2314	0	6.93987	8.6853	8.72109	1	0.248233
12054	2010	2	37	18	324	Geelong	SANFL	SANFL	Midfielder	0	0	0	0	0	0	0	0	82.7778	187.511	45	2284.8	1	1	0	3	8	19	0	0	7	1	0	0	0	452.254	-0.274475	23.9618	69.4613	193.825	0	64.6077	1.00425	10.0501	0	7.98726	8.68266	10.2013	1	0.205255
12272	2010	2	38	18	324	Hawthorn	TAC Cup	TAC Cup	Midfielder	0	0	0	0	0	0	0	0	84.3077	182.692	26	1570.4	0	0	0	0	0	6	0	0	7	1	0	0	0	340.238	-0.274475	-0.274475	-0.274475	78.3979	0	48.6055	1.00565	13.0861	0	0	0	13.0663	1	1
11995	2010	2	39	18	324	Gold Coast	TAC Cup	TAC Cup	Defender	0	0	0	0	0	0	0	0	83	191	10	644.8	0	1	2	8	0	0	145.6	0	4	1	0.2	0.225806	0	77.36	36.3525	41.5565	-0.274475	-0.274475	0.469913	19.34	-0.879651	7.736	18.1762	5.19456	0	0	-1.34956	0.328521
11953	2010	2	40	18	324	Sydney	TAC Cup	TAC Cup	Midfielder	0	0	0	0	0	0	0	0	85.1642	183.142	134	8472	68	0	11	16	22	22	520	1	7	1	0.0820896	0.0613787	0.0147059	2078.89	92.7594	210.593	308.977	383.651	0.0446197	296.984	0.687662	15.5141	8.43267	13.1621	14.0444	17.4387	0.456451	0.151605
11898	2010	2	41	18	324	Western Bulldogs	TAC Cup	TAC Cup	Midfielder	0	0	0	0	0	1	0	0	82.5714	181.179	112	7144	20	0	16	17	22	22	962.4	0	7	1	0.142857	0.134714	0	1720.58	179.972	262.582	438.097	390.824	0.104599	245.798	0.267804	15.3624	11.2483	15.446	19.9135	17.7647	0.267804	-0.0054435
12137	2010	2	42	18	324	Carlton	TAC Cup	TAC Cup	Forward	0	0	0	0	0	0	0	0	94	198	1	70.4	0	0	0	1	0	0	0	0	3	1	0	0	0	3.0723	-0.274475	3.62125	-0.274475	0	0	1.0241	1.26802	3.0723	0	3.62125	0	0	1	-0.178677
0	2010	2	43	18	11025	St Kilda	TAC Cup	TAC Cup	Forward	0	0	0	0	0	0	0	0	76	179	0	0	0	0	0	0	0	0	0	0	2	0	0	0	0	-0.548949	-0.274475	-0.274475	0	0	0	-0.274475	0	0	0	0	0	0	0	0
12209	2010	2	44	18	324	Fremantle	TAC Cup	TAC Cup	Midfielder	0	0	0	0	0	0	0	0	85	185	22	1236.8	0	1	0	0	1	6	0	0	6	1	0	0	0	229.505	-0.274475	-0.274475	1.94442	66.0716	0	38.2508	1.00718	10.432	0	0	1.94442	11.0119	1	1
11977	2010	3	45	18	324	Collingwood	WAFL	WAFL	Forward	0	0	0	0	0	0	0	0	82.2737	181	95	6044.8	4	0	11	21	3	12	575.2	0	7	1	0.115789	0.0951562	0	1091.7	113.76	277.712	29.9411	117.777	0.104205	155.957	0.270566	11.4916	10.3419	13.2244	9.98037	9.81473	0.100049	-0.150788
0	2010	3	46	18	11025	Collingwood	TAC Cup	TAC Cup	Forward	0	0	0	0	0	0	0	0	85	189	0	0	0	1	0	0	0	0	0	0	2	0	0	0	0	-0.548949	-0.274475	-0.274475	0	0	0	-0.274475	0	0	0	0	0	0	0	0
11887	2010	3	47	18	324	Richmond	SANFL	SANFL	Midfielder	0	0	0	0	0	0	0	0	77.5	185	16	797.6	0	0	10	5	1	0	584	0	4	1	0.625	0.732197	0	86.3743	66.1124	20.5443	-0.0079309	-0.274475	0.765417	21.5936	-2.06167	5.3984	6.61124	4.10887	-0.0079309	0	-0.224668	0.238873
11965	2010	3	48	18	324	Essendon	TAC Cup	TAC Cup	Defender	0	0	0	0	0	0	0	0	85	187	11	521.6	0	0	2	6	0	0	54.4	0	5	1	0.181818	0.104294	0	91.7969	3.67532	67.6249	-0.274475	-0.274475	0.0400375	18.3594	0.799812	8.34517	1.83766	11.2708	0	0	0.779794	-0.35058
12011	2010	3	49	18	324	Gold Coast	TSL	A	Forward	0	0	0	0	0	0	0	0	78	184	6	340	0	0	1	2	3	0	39.2	0	3	1	0.166667	0.115294	0	37.3532	5.3702	13.1792	18.8037	0	0.143768	12.4511	0.568695	6.22553	5.3702	6.58962	6.2679	0	0.13739	-0.0584849
12220	2010	3	50	18	324	Melbourne	TAC Cup	TAC Cup	Defender	0	0	0	0	0	0	0	0	94	192	2	139.2	0	0	0	0	2	0	0	0	3	1	0	0	0	6.27071	-0.274475	-0.274475	6.81966	0	0	2.09024	1.13131	3.13535	0	0	3.40983	0	1	1
0	2010	3	51	18	11025	Richmond	TAC Cup	TAC Cup	Forward	0	0	0	0	0	0	0	0	86	184	0	0	0	0	0	0	0	0	0	0	2	0	0	0	0	-0.548949	-0.274475	-0.274475	0	0	0	-0.274475	0	0	0	0	0	0	0	0
11890	2010	3	52	18	324	Port Adelaide	TAC Cup	TAC Cup	Defender	0	0	0	0	0	0	0	0	88.7632	193.947	76	5109.6	3	0	18	4	22	9	1156	0	6	1	0.236842	0.226241	0	914.78	200.438	28.0633	294.502	111.996	0.21911	152.463	-0.314661	12.0366	11.1354	7.01584	13.3865	12.444	0.0748682	0.417124
12010	2010	3	53	18	324	Melbourne	TAC Cup	TAC Cup	Defender	0	0	0	0	0	0	0	0	94.5556	193.937	126	9442.4	6	1	2	20	17	21	139.2	0	7	1	0.015873	0.014742	0	1772.49	29.9268	265.632	230.538	221.846	0.016884	253.213	0.881812	14.0674	14.9634	13.2816	13.5611	10.5641	-0.0636946	0.0558589
12090	2010	3	54	18	324	Geelong	TAC Cup	TAC Cup	Midfielder	0	0	0	0	0	0	0	0	85.8	182	5	301.6	0	0	0	1	4	0	0	0	4	1	0	0	0	23.1206	-0.274475	1.02577	22.6438	-0.274475	0	5.78016	1.04749	4.62412	0	1.02577	5.66095	0	1	0.77817
12255	2010	3	55	18	324	Hawthorn	WAFL	WAFL	Defender	0	0	0	0	0	0	0	0	89.52	192	25	1520	0	0	0	0	0	13	0	0	6	1	0	0	0	267.196	-0.274475	-0.274475	-0.274475	151.742	0	44.5327	1.00616	10.6879	0	0	0	11.6725	1	1
11984	2010	3	56	18	324	Fremantle	TAC Cup	TAC Cup	Forward	0	0	0	0	0	0	0	0	80	187.167	6	296	0	1	2	3	1	0	83.2	0	3	1	0.333333	0.281081	0	36.4848	14.9754	10.2277	11.2818	0	0.410455	12.1616	-0.231364	6.08081	7.48768	3.40923	11.2818	0	-0.231364	0.439346
11926	2010	3	57	18	324	Sydney	TAC Cup	TAC Cup	Defender	0	0	0	0	0	0	0	0	84	193	40	2819.2	0	0	18	22	0	0	1175.2	0	7	1	0.45	0.416856	0	505.825	197.093	310.104	-0.274475	-0.274475	0.389647	72.2607	-1.72753	12.6456	10.9496	14.0957	0	0	0.134118	-0.114666
11970	2010	3	59	18	324	St Kilda	WAFL	WAFL	Midfielder	0	0	0	0	0	0	0	0	75.25	178	8	281.6	0	0	2	4	2	0	40.8	0	3	1	0.25	0.144886	0	81.031	11.0046	47.5891	22.4374	0	0.135807	27.0103	0.592579	10.1289	5.50228	11.8973	11.2187	0	0.456773	-0.174589
12063	2010	3	60	18	324	Collingwood	WAFL	WAFL	Forward	0	0	0	0	0	0	0	0	73	172	3	75.2	0	0	0	3	0	0	0	0	2	1	0	0	0	15.2863	-0.274475	15.5607	0	0	0	7.64313	1.03591	5.09542	0	5.18691	0	0	1	-0.0179556
12067	2010	4	61	18	324	Adelaide	TAC Cup	TAC Cup	Midfielder	0	0	0	0	0	0	0	0	82	184	70	3623.2	6	1	0	3	9	10	0	0	7	1	0	0	0	1001.92	-0.274475	18.454	118.487	120.263	0	143.131	1.00192	14.3131	0	6.15134	13.1653	12.0263	1	0.570231
12073	2010	4	62	20	400	West Coast	WAFL	WAFL	Defender	0	0	0	0	0	1	0	0	82.0769	188	26	1633.6	0	0	0	14	10	2	0	0	4	1	0	0	0	242.539	-0.274475	118.472	109.305	15.0369	0	60.6347	1.00453	9.32842	0	8.46226	10.9305	7.51846	1	0.092851
12103	2010	4	63	23	529	Richmond	WAFL	WAFL	Ruck	0	0	0	0	0	0	0	0	96.4	203.6	15	1016	0	0	0	2	0	12	0	0	6	1	0	0	0	69.9857	-0.274475	12.8147	-0.274475	52.4765	0	11.6643	1.02353	4.66571	0	6.40736	0	4.37304	1	-0.373287
0	2010	4	64	18	11025	Essendon	SANFL	SANFL	Defender	0	0	0	0	0	0	0	0	93	191	0	0	0	0	0	0	0	0	0	0	3	0	0	0	0	-0.823424	-0.274475	-0.274475	-0.274475	0	0	-0.274475	0	0	0	0	0	0	0	0
11941	2010	4	66	23	529	Hawthorn	SANFL	SANFL	Forward	0	0	0	0	0	0	0	0	76.5385	173	130	8311.2	3	0	17	18	19	22	1186.4	0	7	1	0.130769	0.142747	0	1479.54	193.934	169.606	234.054	303.31	0.131077	211.363	0.0824607	11.3811	11.4079	9.42254	12.3186	13.7868	-0.00235387	0.172087
12102	2010	4	67	18	324	Carlton	TAC Cup	TAC Cup	Defender	0	0	0	0	0	0	0	0	86.4667	191	15	1010.4	0	0	0	8	6	1	0	0	4	1	0	0	0	146.422	-0.274475	72.3352	69.9354	4.4261	0	36.6056	1.0075	9.76148	0	9.0419	11.6559	4.4261	1	0.0737169
12049	2010	4	69	18	324	North Melbourne	TAC Cup	TAC Cup	Defender	0	0	0	0	0	0	0	0	88.1667	194	6	432.8	0	0	0	5	1	0	0	0	6	1	0	0	0	67.4045	-0.274475	58.085	10.4174	-0.274475	0	11.2341	1.02443	11.2341	0	11.617	10.4174	0	1	-0.0340858
11886	2010	4	70	26	676	Carlton	SANFL	SANFL	Defender	0	0	0	0	0	0	0	0	88	186	39	2666.4	2	0	20	16	3	0	1442.4	2	4	1	0.512821	0.540954	1	379.774	238.69	121.366	19.9925	-0.274475	0.628505	94.9434	-1.51402	9.73778	11.9345	7.58537	6.66416	0	-0.225584	0.221037
0	2010	4	71	18	11025	North Melbourne	TAC Cup	TAC Cup	Ruck	0	0	0	0	0	0	0	0	89	200	0	0	0	0	0	0	0	0	0	0	3	0	0	0	0	-0.823424	-0.274475	-0.274475	-0.274475	0	0	-0.274475	0	0	0	0	0	0	0	0
12093	2011	1	1	18	324	Greater Western Sydney	TAC Cup	TAC Cup	Forward	0	0	0	0	0	0	0	0	102.25	197.861	72	4780.8	11	0	7	3	19	3	405.6	0	6	1	0.0972222	0.0848394	0	627.467	47.4816	22.5314	163.207	35.1319	0.0756719	104.578	0.545969	8.71482	6.78309	7.51046	8.58985	11.7106	0.221661	0.138197
12017	2011	1	2	18	324	Greater Western Sydney	WAFL	WAFL	Midfielder	0	0	0	0	0	0	0	0	83.6778	181.778	90	5655.2	27	0	12	18	14	18	734.4	1	6	1	0.133333	0.129863	0.037037	1404.64	217.113	234.512	203.727	230.812	0.154568	234.107	0.0725899	15.6071	18.0928	13.0284	14.5519	12.8229	-0.159263	0.165227
12031	2011	1	3	18	324	Greater Western Sydney	TAC Cup	TAC Cup	Midfielder	0	0	0	0	0	0	0	0	82.8778	186	90	5453.6	20	0	10	3	22	15	557.6	0	6	1	0.111111	0.102244	0	1331.5	84.8784	28.3123	350.442	210.593	0.0637464	221.917	0.617522	14.7945	8.48784	9.43743	15.9292	14.0395	0.426283	0.362097
12024	2011	1	4	18	324	Greater Western Sydney	TAC Cup	TAC Cup	Midfielder	0	0	0	0	0	0	0	0	78.5676	186	74	4614.4	8	0	10	9	20	11	591.2	2	6	1	0.135135	0.128121	0.25	880.054	97.5338	79.3776	259.935	94.3044	0.110827	146.676	0.335037	11.8926	9.75338	8.81973	12.9968	8.57313	0.17988	0.258386
12081	2011	1	5	18	324	Greater Western Sydney	TAC Cup	TAC Cup	Defender	0	0	0	0	0	0	0	0	85.4634	189	41	2588.8	0	0	6	3	7	11	343.2	0	6	1	0.146341	0.132571	0	418.037	42.5525	22.9815	97.2741	143.217	0.101791	69.6728	0.389253	10.196	7.09208	7.6605	13.8963	13.0198	0.304427	0.248677
12048	2011	1	6	18	324	Port Adelaide	SANFL	SANFL	Midfielder	0	0	0	0	0	0	0	1	81.025	181.3	120	8310.4	27	0	19	22	21	22	1044	0	6	1	0.158333	0.125626	0	1858.93	179.458	428.209	312.505	349.76	0.096538	309.822	0.420772	15.4911	9.44513	19.464	14.8812	15.8982	0.390286	-0.256467
12088	2011	1	7	19	361	Greater Western Sydney	TAC Cup	TAC Cup	Defender	0	0	0	0	0	0	0	0	85.8421	191.632	76	4894.4	0	0	8	11	8	17	454.4	0	6	1	0.105263	0.0928408	0	1031.21	66.1265	100.971	117.422	230.318	0.0641254	171.868	0.615248	13.5685	8.26582	9.17914	14.6777	13.5481	0.390809	0.323497
12051	2011	1	8	18	324	Brisbane Lions	TAC Cup	TAC Cup	Ruck	0	0	0	0	0	0	0	0	100.717	201.917	60	4016.8	0	0	5	4	16	18	303.2	0	6	1	0.0833333	0.075483	0	302.126	26.9291	25.7193	56.8646	111.915	0.0891322	50.3543	0.465207	5.03543	5.38583	6.42981	3.55403	6.21752	-0.0695864	-0.276915
12029	2011	1	9	18	324	Greater Western Sydney	TAC Cup	TAC Cup	Defender	0	0	0	0	0	0	0	0	92.5233	193.244	86	6062.4	0	0	9	17	19	8	556	0	6	1	0.104651	0.0917129	0	896.287	81.2733	191.018	155.906	87.2264	0.0906777	149.381	0.455934	10.4219	9.03036	11.2364	8.2056	10.9033	0.133524	-0.0781467
12072	2011	1	10	18	324	Greater Western Sydney	TAC Cup	TAC Cup	Forward	0	0	0	0	0	0	0	0	73.6875	178.438	32	1852	0	0	2	8	2	0	98.4	0	6	1	0.0625	0.0531317	0	213.953	13.6694	40.9192	7.24601	-0.274475	0.0638896	35.6588	0.616662	6.68603	6.83469	5.1149	3.623	0	-0.022234	0.234987
12021	2011	1	11	18	324	Greater Western Sydney	TAC Cup	TAC Cup	Forward	0	0	0	0	0	0	0	0	80.9911	181.848	112	7520.8	24	0	19	19	15	22	1295.2	4	6	1	0.169643	0.172216	0.166667	1980.7	370.029	257.736	282.178	361.776	0.186817	330.116	-0.120905	17.6848	19.4752	13.5651	18.8119	16.4444	-0.10124	0.232953
12169	2011	1	12	18	324	Brisbane Lions	TAC Cup	TAC Cup	Defender	0	0	0	0	0	0	0	0	85.0978	184.717	92	6264.8	6	1	0	13	16	19	0	0	6	1	0	0	0	1696.95	-0.274475	137.396	245.757	335.709	0	282.826	1.00097	18.4451	0	10.5689	15.3598	17.6689	1	0.427008
12064	2011	1	13	18	324	Greater Western Sydney	TAC Cup	TAC Cup	Midfielder	0	0	0	0	0	0	0	0	83.7938	180.515	97	5949.6	27	0	15	16	12	18	920	0	6	1	0.154639	0.154632	0	1617.15	215.975	254.913	136.259	316.471	0.133552	269.525	0.198686	16.6717	14.3983	15.932	11.3549	17.5817	0.136361	0.044365
12028	2011	1	14	18	324	Greater Western Sydney	TAC Cup	TAC Cup	Forward	0	0	0	0	0	0	0	0	75.8037	174.411	107	7044.8	7	1	20	18	21	20	1264	0	6	1	0.186916	0.179423	0	1526.41	213.401	265.145	354.767	318.789	0.139806	254.401	0.161165	14.2655	10.67	14.7303	16.8937	15.9395	0.252039	-0.0325792
12033	2011	1	15	18	324	Richmond	TAC Cup	TAC Cup	Defender	0	0	0	0	0	0	0	0	82.3488	181	129	8291.2	25	0	21	20	22	22	1152	0	6	1	0.162791	0.138942	0	1977.95	176.61	265.001	458.787	373.406	0.0892895	329.658	0.464263	15.3329	8.40999	13.25	20.854	16.973	0.451507	0.135843
12135	2011	1	16	18	324	Fremantle	TAC Cup	TAC Cup	Defender	0	0	0	0	0	0	0	0	81.4	186.969	65	3820.8	1	0	1	9	8	17	28	0	6	1	0.0153846	0.00732831	0	722.564	1.68871	91.0255	52.7392	203.824	0.00233711	120.427	0.985977	11.1164	1.68871	10.1139	6.59239	11.9896	0.848088	0.0901758
12045	2011	1	17	18	324	Western Bulldogs	TAC Cup	TAC Cup	Forward	0	0	0	0	0	0	0	0	82.2549	180.569	51	2887.2	0	0	16	14	1	3	806.4	0	6	1	0.313725	0.279302	0	532.495	179.643	171.67	9.03688	21.7545	0.33736	88.7492	-1.02416	10.4411	11.2277	12.2621	9.03688	7.25149	-0.0753344	-0.174411
12078	2011	1	18	18	324	North Melbourne	SANFL	SANFL	Defender	0	0	0	0	0	0	0	0	83.5676	186.108	37	1924.8	0	0	2	10	10	1	24	0	5	1	0.0540541	0.0124688	0	420.797	5.21812	89.3966	102.324	9.15179	0.0124005	84.1594	0.937997	11.3729	2.60906	8.93966	10.2324	9.15179	0.77059	0.213951
12120	2011	1	19	18	324	Essendon	TAC Cup	TAC Cup	Midfielder	0	0	0	0	0	0	0	0	76.25	185.5	12	610.4	0	0	1	3	3	5	61.6	0	4	1	0.0833333	0.100917	0	111.068	12.2586	32.4586	9.19616	57.1548	0.11037	27.767	0.558521	9.25568	12.2586	10.8195	3.06539	11.431	-0.324438	-0.168962
12091	2011	1	20	18	324	Fremantle	TAC Cup	TAC Cup	Forward	0	0	0	0	0	0	0	0	79.5373	185	67	3938.4	0	1	3	9	9	11	120.8	0	6	1	0.0447761	0.0306724	0	701.066	40.3274	94.5524	84.9095	69.264	0.057523	116.844	0.654862	10.4637	13.4425	10.5058	9.43439	6.29673	-0.28468	-0.00402768
12196	2011	1	21	18	324	Sydney	WAFL	WAFL	Midfielder	0	0	0	0	0	1	0	0	83.5696	181.278	79	5096.8	51	0	0	12	6	17	0	0	6	1	0	0	0	1291.87	-0.274475	166.586	89.2059	240.627	0	215.311	1.00127	16.3527	0	13.8822	14.8676	14.1546	1	0.151079
12071	2011	1	22	18	324	Carlton	WAFL	WAFL	Defender	0	0	0	0	0	0	0	0	75.9286	190.643	14	824.8	0	0	5	9	0	0	260.8	0	3	1	0.357143	0.316198	0	92.0058	32.477	59.8033	-0.274475	0	0.352989	30.6686	-0.0589666	6.57184	6.49541	6.64481	0	0	0.0116311	-0.0111023
12100	2011	1	23	18	324	West Coast	WAFL	WAFL	Forward	0	0	0	0	0	0	0	1	70	179	6	200	0	0	4	0	0	2	163.2	0	4	1	0.666667	0.816	0	27.1971	22.15	-0.274475	-0.274475	5.59604	0.814425	6.79927	-2.2577	4.53285	5.5375	0	0	2.79802	-0.221638	1
12350	2011	1	24	18	324	Gold Coast	TSL	A	Defender	0	0	0	0	0	0	0	0	87.3929	196.464	28	2022.4	0	1	0	0	0	15	0	0	6	1	0	0	0	271.196	-0.274475	-0.274475	-0.274475	158.137	0	45.1994	1.00607	9.68559	0	0	0	10.5425	1	1
12133	2011	1	25	18	324	St Kilda	TAC Cup	TAC Cup	Midfielder	0	0	0	0	0	0	0	0	86.2346	187	81	4948.8	24	1	1	13	13	10	32	0	6	1	0.0123457	0.00646621	0	1231.28	9.8186	95.1911	165.493	117.143	0.00797427	205.214	0.952154	15.201	9.8186	7.3224	12.7303	11.7143	0.354084	0.518296
12099	2011	1	26	18	324	Richmond	TAC Cup	TAC Cup	Forward	0	0	0	0	0	0	0	0	100	197	10	638.4	0	1	1	0	0	1	65.6	0	6	1	0.1	0.102757	0	56.3433	3.6525	-0.274475	-0.274475	7.54324	0.0648258	9.39055	0.611045	5.63433	3.6525	0	0	7.54324	0.351742	1
12053	2011	1	27	18	324	Adelaide	TAC Cup	TAC Cup	Midfielder	0	1	0	0	0	0	0	0	85.9322	187.814	59	3899.2	4	0	1	11	14	1	25.6	0	6	1	0.0169492	0.00656545	0	715.857	-0.327642	109.402	114.816	-0.259207	0	119.31	1.00275	12.1332	-0.327642	9.94565	8.20113	-0.259207	1.027	0.180292
12346	2011	1	28	18	324	West Coast	WAFL	WAFL	Forward	0	1	0	0	0	0	0	0	92.8182	197	11	708.8	0	1	0	0	0	7	0	0	6	1	0	0	0	85.3809	-0.274475	-0.274475	-0.274475	60.6322	0	14.2302	1.01929	7.7619	0	0	0	8.66174	1	1
12230	2011	1	29	18	324	Fremantle	SANFL	SANFL	Defender	0	1	0	0	0	0	0	0	85	189	1	74.4	0	1	0	1	0	0	0	0	2	1	0	0	0	5.77863	-0.274475	6.05311	0	0	0	2.88932	1.095	5.77863	0	6.05311	0	0	1	-0.0474982
12087	2011	1	30	18	324	Brisbane Lions	WAFL	WAFL	Defender	1	0	0	0	0	0	0	0	84.7129	189.733	101	6672.8	12	0	8	19	13	21	475.2	0	6	1	0.0792079	0.0712145	0	1625.54	94.1954	261.34	177.061	328.58	0.0579471	270.924	0.652318	16.0945	11.7744	13.7548	13.6201	15.6466	0.268418	0.145375
12134	2011	2	31	18	324	Essendon	TAC Cup	TAC Cup	Defender	0	0	0	0	0	0	0	0	82.6296	184.444	54	3378.4	2	1	1	13	14	15	56.8	0	6	1	0.0185185	0.0168127	0	521.507	5.94318	122.67	146.706	134.294	0.0113962	86.9178	0.931623	9.65753	5.94318	9.43615	10.479	8.95293	0.384606	0.022923
12364	2011	2	32	18	324	Geelong	WAFL	WAFL	Defender	0	0	0	0	0	0	0	0	89.1	194	40	2962.4	0	0	0	0	0	10	0	0	6	1	0	0	0	354.132	-0.274475	-0.274475	-0.274475	72.3877	0	59.0219	1.00465	8.85329	0	0	0	7.23877	1	1
12061	2011	2	33	18	324	Hawthorn	WAFL	WAFL	Midfielder	0	0	0	0	0	0	0	1	77.619	180.752	105	6609.6	10	1	5	21	19	20	152	0	6	1	0.047619	0.0229969	0	1745.55	35.2015	291.782	352.822	370.161	0.0201664	290.924	0.879001	16.6242	7.04029	13.8944	18.5696	18.508	0.576505	0.164211
12289	2011	2	34	18	324	Geelong	WAFL	WAFL	Forward	0	0	0	0	0	0	0	0	93.7544	191	57	3654.4	0	1	0	0	9	11	0	0	6	1	0	0	0	499.701	-0.274475	-0.274475	39.3018	96.2626	0	83.2835	1.0033	8.76668	0	0	4.36687	8.75115	1	1
0	2011	2	35	19	11236	St Kilda	TAC Cup	TAC Cup	Forward	0	0	0	0	0	0	0	0	84	189	0	0	0	1	0	0	0	0	0	0	4	0	0	0	0	-1.0979	-0.274475	-0.274475	-0.274475	-0.274475	0	-0.274475	0	0	0	0	0	0	0	0
0	2011	2	36	18	11236	Melbourne	TAC Cup	TAC Cup	Midfielder	0	0	0	0	0	0	0	0	88	188	0	0	0	0	0	0	0	0	0	0	2	0	0	0	0	-0.548949	-0.274475	-0.274475	0	0	0	-0.274475	0	0	0	0	0	0	0	0
12050	2011	2	37	18	324	St Kilda	TAC Cup	TAC Cup	Midfielder	0	0	0	0	0	0	0	0	80.6903	184	113	7656.8	2	1	7	18	22	22	408.8	0	6	1	0.0619469	0.0533905	0	1881.82	70.8616	184.354	323.339	356.206	0.037656	313.636	0.774064	16.6532	10.1231	10.2419	14.6972	16.1912	0.392125	0.384991
0	2011	2	38	18	11236	Hawthorn	TAC Cup	TAC Cup	Defender	0	0	0	0	0	0	0	0	85	191	0	0	0	0	0	0	0	0	0	0	4	0	0	0	0	-1.0979	-0.274475	-0.274475	-0.274475	-0.274475	0	-0.274475	0	0	0	0	0	0	0	0
12123	2011	2	39	18	324	Western Bulldogs	TAC Cup	TAC Cup	Defender	0	0	0	0	0	0	0	0	91.9355	193.548	31	2323.2	1	0	4	9	3	14	281.6	0	6	1	0.129032	0.121212	0	334.724	29.3124	126.647	20.3281	151.887	0.0875718	55.7873	0.474569	10.7975	7.32809	14.0719	6.77604	10.8491	0.321318	-0.303251
0	2011	2	40	18	11236	North Melbourne	TAC Cup	TAC Cup	Defender	0	0	0	0	0	0	0	0	96	195	0	0	0	0	0	0	0	0	0	0	3	0	0	0	0	-0.823424	-0.274475	-0.274475	-0.274475	0	0	-0.274475	0	0	0	0	0	0	0	0
12216	2011	2	41	18	324	Adelaide	SANFL	SANFL	Midfielder	0	0	0	0	0	0	0	0	81.25	182	20	967.2	0	0	0	5	9	6	0	0	5	1	0	0	0	270.937	-0.274475	80.8363	95.4197	95.2298	0	54.1874	1.00507	13.5468	0	16.1673	10.6022	15.8716	1	-0.193433
12188	2011	2	42	18	324	St Kilda	TSL	A	Defender	0	0	0	0	0	0	0	0	79.3235	188	68	4282.4	0	0	0	11	11	17	0	0	6	1	0	0	0	836.662	-0.274475	71.5611	160.818	198.52	0	139.444	1.00197	12.3039	0	6.50555	14.6198	11.6776	1	0.471259
0	2011	2	43	18	11236	Sydney	WAFL	WAFL	Defender	0	0	0	0	0	0	0	0	91	191	0	0	0	0	0	0	0	0	0	0	3	0	0	0	0	-0.823424	-0.274475	-0.274475	-0.274475	0	0	-0.274475	0	0	0	0	0	0	0	0
12340	2011	2	45	18	324	Port Adelaide	WAFL	WAFL	Midfielder	0	0	0	0	0	0	0	0	84.7407	188	27	1301.6	3	0	0	0	0	11	0	0	6	1	0	0	0	306.437	-0.274475	-0.274475	-0.274475	106.11	0	51.0729	1.00537	11.3495	0	0	0	9.64633	1	1
0	2011	2	46	18	11236	Adelaide	SANFL	SANFL	Midfielder	0	0	0	0	0	0	0	0	77	184	0	0	0	0	0	0	0	0	0	0	2	0	0	0	0	-0.548949	-0.274475	-0.274475	0	0	0	-0.274475	0	0	0	0	0	0	0	0
0	2011	2	47	18	11236	Brisbane Lions	TAC Cup	TAC Cup	Midfielder	0	0	0	0	0	0	0	0	76	192	0	0	0	1	0	0	0	0	0	0	3	0	0	0	0	-0.823424	-0.274475	-0.274475	-0.274475	0	0	-0.274475	0	0	0	0	0	0	0	0
12101	2011	2	48	19	361	Geelong	SANFL	SANFL	Midfielder	0	0	0	0	0	0	0	0	85.7586	190	87	5380.8	5	0	7	10	21	18	451.2	0	6	1	0.0804598	0.0838537	0	1066.46	110.852	69.3525	247.28	268.044	0.103944	177.743	0.376335	12.2581	15.836	6.93525	11.7753	14.8914	-0.291878	0.434233
12083	2011	2	49	18	324	Western Bulldogs	TAC Cup	TAC Cup	Midfielder	0	0	0	0	0	0	0	0	76.8333	182.667	6	293.6	0	1	5	0	0	1	273.6	0	4	1	0.833333	0.93188	0	40.1927	38.5942	-0.274475	-0.274475	2.14744	0.960229	10.0482	-2.84092	6.69878	7.71884	0	0	2.14744	-0.152275	1
12036	2011	3	50	18	324	Collingwood	TAC Cup	TAC Cup	Forward	0	0	0	0	0	0	0	0	93.875	191.625	16	1034.4	0	0	6	0	6	0	367.2	0	5	1	0.375	0.354988	0	86.9567	34.0917	-0.274475	34.9409	-0.274475	0.392054	17.3913	-0.96027	5.43479	5.68195	0	5.82349	0	-0.0454775	1
12126	2011	3	51	21	441	Port Adelaide	WAFL	WAFL	Defender	0	0	0	0	0	0	0	0	89.6667	192	6	382.4	0	0	4	2	0	0	245.6	0	2	1	0.666667	0.642259	0	25.5302	8.13224	17.398	0	0	0.318534	12.7651	0.362933	4.25504	2.03306	8.699	0	0	0.5222	-1.0444
12040	2011	3	52	18	324	Melbourne	TAC Cup	TAC Cup	Defender	0	0	0	0	0	0	0	0	77	186	2	80	0	0	2	0	0	0	80	0	2	1	1	1	0	14.9133	15.1877	-0.274475	0	0	1.0184	7.45663	-1.03681	7.45663	7.59387	0	0	0	-0.0184047	1
12300	2011	3	53	18	324	Hawthorn	TAC Cup	TAC Cup	Midfielder	0	0	0	0	0	0	0	0	77	181	2	89.6	0	0	0	0	2	0	0	0	5	1	0	0	0	4.1133	-0.274475	-0.274475	5.2112	-0.274475	0	0.822661	1.33364	2.05665	0	0	2.6056	0	1	1
12211	2011	3	55	18	324	Richmond	TAC Cup	TAC Cup	Midfielder	0	0	0	0	0	0	0	0	86	180	9	482.4	0	0	0	4	4	1	0	0	4	1	0	0	0	69.6632	-0.274475	27.3984	34.2693	8.26999	0	17.4158	1.01576	7.74036	0	6.84959	8.56733	8.26999	1	0.11508
12222	2011	3	56	18	324	Greater Western Sydney	TAC Cup	TAC Cup	Forward	0	0	0	0	0	0	0	0	98.5556	202.778	9	569.6	0	1	0	1	0	7	0	0	6	1	0	0	0	33.4694	-0.274475	0.609147	-0.274475	32.753	0	5.57824	1.0492	3.71882	0	0.609147	0	4.679	1	0.836199
12044	2011	3	57	24	576	Western Bulldogs	VFL	A	Forward	0	0	0	0	0	0	0	0	84.6386	183.169	83	5376	3	0	17	13	4	22	1120.8	0	6	1	0.204819	0.208482	0	786.968	170.688	127.125	22.9592	246.59	0.216893	131.161	-0.301361	9.48154	10.0405	9.77885	5.73981	11.2086	-0.0589502	-0.0313568
12055	2011	3	58	18	324	Fremantle	SANFL	SANFL	Midfielder	0	0	0	0	0	0	0	0	79.5566	176.302	106	6304.8	52	1	11	9	21	22	520.8	0	6	1	0.103774	0.0826037	0	1530.34	79.8682	117.358	261.981	362.73	0.0521899	255.056	0.686861	14.4372	7.26074	13.0397	12.4753	16.4877	0.497079	0.0967933
12131	2011	3	59	18	324	Essendon	TAC Cup	TAC Cup	Midfielder	0	0	0	0	0	0	0	0	91.2143	188	14	827.2	0	0	2	3	0	9	127.2	0	4	1	0.142857	0.153772	0	126.279	23.1674	22.1449	-0.274475	81.2413	0.183462	31.5698	0.266154	9.01993	11.5837	7.38162	0	9.02681	-0.284231	0.181633
0	2011	3	60	18	11236	St Kilda	TAC Cup	TAC Cup	Ruck	0	0	0	0	0	0	0	0	87	200	0	0	0	0	0	0	0	0	0	0	2	0	0	0	0	-0.548949	-0.274475	-0.274475	0	0	0	-0.274475	0	0	0	0	0	0	0	0
0	2011	3	61	18	11236	Sydney	TAC Cup	TAC Cup	Defender	0	0	0	0	0	0	0	0	84	191	0	0	0	0	0	0	0	0	0	0	2	0	0	0	0	-0.548949	-0.274475	-0.274475	0	0	0	-0.274475	0	0	0	0	0	0	0	0
12161	2011	3	62	18	324	Carlton	TAC Cup	TAC Cup	Defender	0	0	0	0	0	1	0	0	75.5897	179	39	2401.6	0	0	0	1	8	18	0	0	6	1	0	0	0	433.195	-0.274475	0.179031	83.3859	218.148	0	72.1992	1.0038	11.1076	0	0.179031	10.4232	12.1194	1	0.983882
12284	2011	3	64	18	324	Adelaide	SANFL	SANFL	Midfielder	0	0	0	0	0	0	0	0	93.2857	189	14	699.2	0	0	0	0	1	11	0	0	6	1	0	0	0	154.725	-0.274475	-0.274475	0.0060737	145.645	0	25.7875	1.01064	11.0518	0	0	0.0060737	13.2404	1	1
12312	2011	3	65	19	361	Collingwood	WAFL	WAFL	Forward	0	0	0	0	0	0	0	0	96.3333	199.333	6	393.6	0	0	0	0	1	3	0	0	5	1	0	0	0	27.5945	-0.274475	-0.274475	1.45064	23.0491	0	5.51889	1.04973	4.59908	0	0	1.45064	7.68302	1	1
12089	2011	3	66	18	324	Geelong	SANFL	SANFL	Forward	0	0	0	0	0	0	0	0	82.2083	177.833	24	1313.6	0	0	1	0	3	0	16	0	6	1	0.0416667	0.0121803	0	254.406	-0.39115	-0.274475	44.4002	-0.274475	0	42.401	1.00923	10.6002	-0.39115	0	14.8001	0	1.0369	1
12178	2011	4	67	19	361	Collingwood	Sydney AFL	A	Ruck	0	0	0	0	0	0	0	0	112.31	208.879	58	3790.4	1	0	0	7	20	11	0	0	6	1	0	0	0	497.554	-0.274475	32.4693	146.142	100.926	0	82.9257	1.00331	8.57852	0	4.63847	7.30709	9.17508	1	0.459292
12105	2011	4	71	19	361	Fremantle	SANFL	SANFL	Defender	0	0	0	0	0	0	0	0	84.5699	186.043	93	6066.4	0	0	4	16	22	19	120.8	0	6	1	0.0430108	0.019913	0	1002.85	43.3429	124.845	258.175	179.46	0.0432196	167.142	0.740682	10.7834	10.8357	7.8028	11.7352	9.44527	-0.00485537	0.276404
12142	2012	1	1	18	324	Greater Western Sydney	TAC Cup	TAC Cup	Midfielder	0	0	0	0	0	0	0	0	78.9765	185.871	85	5640	11	0	19	11	21	19	1197.6	1	5	1	0.223529	0.21234	0.0909091	1281.83	225.855	118.569	313.576	325.712	0.176197	256.366	0.119014	15.0803	11.8871	10.779	14.9322	17.1427	0.211749	0.285231
12212	2012	1	2	18	324	Greater Western Sydney	TAC Cup	TAC Cup	Midfielder	0	0	0	0	0	0	0	0	78.5556	186.444	18	973.6	0	0	1	8	2	7	62.4	0	5	1	0.0555556	0.064092	0	140.9	2.27756	51.3046	13.437	74.1557	0.0161643	28.1801	0.919178	7.8278	2.27756	6.41307	6.71852	10.5937	0.709042	0.180731
12140	2012	1	3	18	324	Greater Western Sydney	TAC Cup	TAC Cup	Defender	0	0	0	0	0	0	0	0	89.7167	191.967	60	4133.6	0	0	6	12	2	19	371.2	0	5	1	0.1	0.0898007	0	464.462	35.3756	99.1415	22.6228	137.648	0.0761647	92.8924	0.619177	7.74103	5.89593	8.26179	11.3114	7.24463	0.238353	-0.0672728
12147	2012	1	4	18	324	Melbourne	SANFL	SANFL	Midfielder	1	0	0	0	0	0	0	0	79.5946	183	37	2048.8	0	0	14	4	9	8	744	0	5	1	0.378378	0.363139	0	349.777	110.999	31.0835	69.6356	123.793	0.317343	69.9553	-0.586713	9.45342	7.9285	7.77088	7.73729	15.4741	0.161309	0.177982
12167	2012	1	5	18	324	Western Bulldogs	TAC Cup	TAC Cup	Forward	0	0	0	0	0	0	0	0	91.4286	191.881	84	5394.4	10	0	10	18	21	19	555.2	0	5	1	0.119048	0.102922	0	951.754	60.3788	205.472	293.486	207.853	0.0634395	190.351	0.682802	11.3304	6.03788	11.4151	13.9755	10.9397	0.467108	-0.00747553
12166	2012	1	6	18	324	Western Bulldogs	TAC Cup	TAC Cup	Midfielder	1	0	0	0	0	0	0	0	82.0319	190.585	94	6116.8	30	0	13	21	20	18	673.6	0	5	1	0.138298	0.110123	0	1507.56	158.211	365.834	377.707	265.839	0.104945	301.511	0.475274	16.0378	12.17	17.4207	18.8853	14.7688	0.241166	-0.0862231
12149	2012	1	7	18	324	Port Adelaide	TAC Cup	TAC Cup	Midfielder	0	0	0	0	0	0	0	0	93.1287	187.653	101	5996	41	0	22	22	13	22	1239.2	1	5	1	0.217822	0.206671	0.0243902	1710.83	332.437	341.469	222.297	401.66	0.194314	342.166	0.0284322	16.9389	15.1108	15.5213	17.0998	18.2573	0.107924	0.0836884
12162	2012	1	8	18	324	Brisbane Lions	SANFL	SANFL	Defender	0	0	0	0	0	0	0	0	84.2211	187.221	95	6153.6	5	0	18	21	14	21	1129.6	5	5	1	0.189474	0.183567	1	1312.61	262.656	266.574	133.273	310.728	0.200102	262.521	-0.00051112	13.8169	14.592	12.694	9.51949	14.7966	-0.0560951	0.0812718
12174	2012	1	9	18	324	Richmond	TAC Cup	TAC Cup	Defender	0	0	0	0	0	0	0	0	86	187	90	5598.4	1	0	17	19	22	19	1061.6	1	5	1	0.188889	0.189626	1	1078.7	191.137	247.232	197.208	222.881	0.177191	215.741	0.114043	11.9856	11.2434	13.0122	8.96402	11.7306	0.0619279	-0.0856508
12199	2012	1	10	18	324	Essendon	TAC Cup	TAC Cup	Forward	0	0	0	0	0	1	0	0	92.3956	200.758	91	6294.4	19	0	5	20	22	22	296	0	5	1	0.0549451	0.0470259	0	942.153	40.0026	177.913	173.938	263.37	0.0424587	188.431	0.787707	10.3533	8.00051	8.89564	7.90629	11.9713	0.227252	0.140795
12189	2012	1	11	18	324	Carlton	SANFL	SANFL	Forward	0	0	0	0	0	0	0	0	82.3953	187	43	2382.4	0	0	6	19	14	0	347.2	0	5	1	0.139535	0.145735	0	282.489	44.8685	131.844	81.7787	-0.274475	0.158832	56.4978	0.205838	6.56951	7.47808	6.93915	5.84134	0	-0.138299	-0.0562649
12228	2012	1	12	18	324	Greater Western Sydney	TAC Cup	TAC Cup	Defender	0	0	0	0	0	0	0	0	89.1429	195.857	14	875.2	0	1	2	5	6	1	94.4	0	5	1	0.142857	0.107861	0	122.903	6.03057	45.9799	63.4577	7.70925	0.0490677	24.5806	0.754661	8.77879	3.01528	9.19599	10.5763	7.70925	0.656526	-0.0475239
12181	2012	1	13	18	324	Gold Coast	TSL	A	Midfielder	1	0	0	0	0	0	0	0	90.8545	183.436	55	3274.4	0	1	4	9	18	15	212.8	0	5	1	0.0727273	0.064989	0	578.051	34.9508	77.112	214.067	149.344	0.0604631	115.61	0.697684	10.51	8.7377	8.568	11.8926	9.95627	0.168632	0.184779
12179	2012	1	14	18	324	Greater Western Sydney	TAC Cup	TAC Cup	Defender	1	0	0	0	0	0	0	0	89.875	194.768	56	3809.6	0	0	10	4	19	3	660	0	5	1	0.178571	0.173247	0	438.306	48.5384	21.9509	143.514	27.3321	0.110741	87.6611	0.446295	7.82689	4.85384	5.48773	7.55335	9.1107	0.37985	0.298862
12221	2012	1	15	18	324	North Melbourne	TAC Cup	TAC Cup	Forward	0	0	0	0	0	0	0	0	85.2258	186.581	31	1842.4	0	0	2	0	8	3	72	0	5	1	0.0645161	0.0390795	0	290.091	11.2122	-0.274475	64.0777	22.88	0.0386505	58.0182	0.806747	9.35778	5.60609	0	8.00972	7.62667	0.400917	1
12185	2012	1	16	18	324	Geelong	TSL	A	Defender	0	0	0	0	0	0	0	0	83.6486	190	37	2375.2	0	0	4	4	19	0	262.4	0	5	1	0.108108	0.110475	0	461.711	63.8931	29.2305	245.323	-0.274475	0.138383	92.3422	0.308083	12.4787	15.9733	7.30761	12.9117	0	-0.280046	0.414392
12232	2012	1	17	18	324	Fremantle	WAFL	WAFL	Midfielder	0	0	0	0	0	0	0	0	73	184	2	104.8	0	0	1	1	0	0	69.6	0	2	1	0.5	0.664122	0	17.2079	5.23327	11.9746	0	0	0.30412	8.60394	0.39176	8.60394	5.23327	11.9746	0	0	0.39176	-0.39176
12217	2012	1	18	18	324	Collingwood	SANFL	SANFL	Ruck	0	0	0	0	0	0	0	0	101.506	202.926	81	5302.4	9	1	6	15	19	21	395.2	0	5	1	0.0740741	0.0745323	0	871.207	57.5443	154.157	202.967	223.769	0.0660512	174.241	0.669744	10.7556	9.59072	10.2771	10.6825	10.6557	0.108308	0.0444909
12177	2012	1	19	18	324	Collingwood	SANFL	SANFL	Forward	0	0	0	0	0	0	0	0	76	174.7	40	2016.8	0	0	12	8	5	15	535.2	0	5	1	0.3	0.265371	0	401.557	81.7399	77.6084	36.9139	205.57	0.203557	80.3115	-0.0177864	10.0389	6.81166	9.70105	7.38278	13.7046	0.321476	0.0336578
12287	2012	1	20	18	324	Collingwood	SANFL	SANFL	Midfielder	1	0	0	0	0	0	0	0	78.4857	184.4	35	2104.8	0	1	0	8	11	2	0	0	5	1	0	0	0	314.442	-0.274475	81.1074	105.42	8.47175	0	62.8883	1.00436	8.98405	0	10.1384	9.58362	4.23587	1	-0.128491
12191	2012	1	21	18	324	Western Bulldogs	TAC Cup	TAC Cup	Forward	0	0	0	0	0	0	0	0	77.8654	175	52	3121.6	2	1	7	12	7	4	356.8	0	5	1	0.134615	0.1143	0	538.246	78.2328	123.046	77.831	39.7496	0.145348	107.649	0.273262	10.3509	11.1761	10.2539	11.1187	9.9374	-0.0797251	0.00937383
12298	2012	1	22	22	484	Sydney	VFL	A	Forward	0	0	0	0	0	0	0	0	86.3333	188.622	45	2730.4	0	0	0	6	9	13	0	0	5	1	0	0	0	534.114	-0.274475	37.8381	84.6708	174.09	0	106.823	1.00257	11.8692	0	6.30634	9.40787	13.3915	1	0.46868
12170	2012	1	23	18	324	Brisbane Lions	WAFL	WAFL	Defender	1	0	0	0	0	0	0	0	87.4182	194	55	3634.4	0	0	5	18	22	4	288.8	0	5	1	0.0909091	0.0794629	0	640.927	43.883	151.063	307.324	57.8044	0.0684679	128.185	0.65766	11.6532	8.77659	8.39238	13.9693	14.4511	0.246853	0.279823
12160	2012	2	24	18	324	St Kilda	TAC Cup	TAC Cup	Forward	0	0	0	0	0	0	0	0	77.4545	185	33	1956	0	0	8	7	5	10	513.6	0	5	1	0.242424	0.262577	0	293.994	88.4059	57.1927	69.5501	62.4821	0.300706	58.7989	-0.50353	8.90892	11.0507	8.17038	13.91	6.24821	-0.240413	0.0828985
12311	2012	2	25	18	324	St Kilda	TAC Cup	TAC Cup	Forward	0	0	0	0	0	0	0	0	84	196	2	125.6	0	0	0	2	0	0	0	0	3	1	0	0	0	8.57584	-0.274475	9.12479	-0.274475	0	0	2.85861	1.09602	4.28792	0	4.5624	0	0	1	-0.0640111
12148	2012	2	26	18	324	Melbourne	TAC Cup	TAC Cup	Midfielder	0	0	0	0	0	1	0	0	83.2955	178	88	5481.6	28	0	13	20	16	21	754.4	2	5	1	0.147727	0.137624	0.0714286	1151.5	147.131	222.369	210.749	340.088	0.127774	230.3	0.36113	13.0852	11.3178	11.1184	13.1718	16.1947	0.135069	0.150306
12233	2012	2	27	18	324	Greater Western Sydney	TAC Cup	TAC Cup	Forward	0	0	0	0	0	0	0	0	90.6364	197.848	33	2115.2	0	1	1	3	13	1	39.2	0	5	1	0.030303	0.0185325	0	297.722	-0.336551	30.6355	101.826	0.0579335	0	59.5445	1.00565	9.02189	-0.336551	10.2118	7.83275	0.0579335	1.0373	-0.131894
12246	2012	2	28	18	324	Hawthorn	SANFL	SANFL	Forward	0	0	0	0	0	0	0	0	85.2941	193	34	2049.6	0	1	0	4	0	14	0	0	5	1	0	0	0	231.944	-0.274475	20.1237	-0.274475	90.8684	0	46.3888	1.00592	6.82188	0	5.03092	0	6.4906	1	0.262532
12238	2012	2	29	18	324	Port Adelaide	TAC Cup	TAC Cup	Defender	1	0	0	0	0	0	0	0	91.2	193	40	2964	0	0	0	1	8	9	0	0	5	1	0	0	0	355.254	-0.274475	5.6559	54.474	72.1614	0	71.0508	1.00386	8.88135	0	5.6559	6.80924	8.01793	1	0.363171
0	2012	2	30	18	11449	Port Adelaide	WAFL	WAFL	Forward	1	0	0	0	0	0	0	0	89	197	0	0	0	0	0	0	0	0	0	0	3	0	0	0	0	-0.823424	-0.274475	-0.274475	-0.274475	0	0	-0.274475	0	0	0	0	0	0	0	0
12317	2012	2	31	18	324	Richmond	WAFL	WAFL	Defender	1	0	0	0	0	0	0	0	90.102	192	49	3048	2	0	0	0	22	6	0	0	5	1	0	0	0	729.768	-0.274475	-0.274475	311.17	106.768	0	145.954	1.00188	14.8932	0	0	14.1441	17.7947	1	1
12245	2012	2	32	18	324	Brisbane Lions	TAC Cup	TAC Cup	Forward	0	0	0	0	0	0	0	0	93.8148	196.37	27	1639.2	0	0	0	14	1	2	0	0	5	1	0	0	0	148.594	-0.274475	55.7515	4.84596	5.89692	0	29.7189	1.00924	5.5035	0	3.98225	4.84596	2.94846	1	0.276415
12357	2012	2	33	18	324	Richmond	TAC Cup	TAC Cup	Forward	0	0	0	0	0	0	0	0	93.6	202	5	269.6	0	0	0	0	2	3	0	0	4	1	0	0	0	19.1101	-0.274475	-0.274475	1.90215	17.7569	0	4.77753	1.05745	3.82202	0	0	0.951077	5.91897	1	1
12261	2012	2	34	18	324	Essendon	TAC Cup	TAC Cup	Defender	0	0	0	0	0	0	0	0	78.1667	187	12	630.4	0	0	0	5	5	2	0	0	4	1	0	0	0	64.6236	-0.274475	30.9108	18.2964	15.6908	0	16.1559	1.01699	5.3853	0	6.18216	3.65929	7.84539	1	-0.147971
0	2012	2	35	18	11449	Carlton	TAC Cup	TAC Cup	Midfielder	0	0	0	0	0	0	0	0	75	179	0	0	0	0	0	0	0	0	0	0	2	0	0	0	0	-0.548949	-0.274475	-0.274475	0	0	0	-0.274475	0	0	0	0	0	0	0	0
12164	2012	2	36	18	324	Fremantle	TAC Cup	TAC Cup	Defender	0	0	0	0	0	0	0	0	90	196	4	259.2	0	1	1	0	1	2	76	0	4	1	0.25	0.29321	0	31.2605	1.58039	-0.274475	14.3014	15.6532	0.0505555	7.81512	0.797778	7.81512	1.58039	0	14.3014	7.82658	0.797778	1
12310	2012	2	38	18	324	Collingwood	WAFL	WAFL	Defender	0	0	0	0	0	0	0	0	79.7059	183.471	17	1132.8	0	1	0	2	5	2	0	0	5	1	0	0	0	204.92	-0.274475	20.3117	67.7591	41.6903	0	40.9841	1.0067	12.0541	0	10.1558	13.5518	20.8451	1	0.157481
12305	2012	2	39	19	361	Fremantle	WAFL	WAFL	Forward	0	0	0	0	0	0	0	0	77	184	3	100.8	0	0	0	2	1	0	0	0	3	1	0	0	0	17.2318	-0.274475	8.95378	8.55252	0	0	5.74394	1.04779	5.74394	0	4.47689	8.55252	0	1	0.220589
12171	2012	2	40	18	324	St Kilda	SANFL	SANFL	Forward	0	0	0	0	0	0	0	0	78	188	22	1177.6	0	1	8	9	3	2	491.2	0	4	1	0.363636	0.41712	0	141.146	60.2021	61.4541	13.7672	5.72242	0.426524	35.2865	-0.706098	6.41572	7.52527	6.82823	4.58906	2.86121	-0.172942	-0.064297
12315	2012	2	41	19	361	North Melbourne	TAC Cup	TAC Cup	Forward	0	0	0	0	0	0	0	0	85.1538	192	26	1635.2	1	0	0	1	7	8	0	0	5	1	0	0	0	262.447	-0.274475	6.90579	77.1583	86.2985	0	52.4894	1.00523	10.0941	0	6.90579	11.0226	10.7873	1	0.31586
12224	2012	2	42	18	324	Richmond	SANFL	SANFL	Defender	0	0	0	0	0	0	0	0	82.2	180	10	540	0	1	1	7	2	0	60	0	3	1	0.1	0.111111	0	112.093	10.9153	78.4325	22.745	0	0.0973769	37.3643	0.707869	11.2093	10.9153	11.2046	11.3725	0	0.0262309	0.00041356
12172	2012	2	43	18	324	St Kilda	TAC Cup	TAC Cup	Forward	0	0	0	0	0	0	0	0	78	180	22	1224.8	0	1	10	10	2	0	546.4	0	4	1	0.454545	0.446114	0	147.076	68.2125	73.4733	5.66466	-0.274475	0.463791	36.769	-0.855163	6.68527	6.82125	7.34733	2.83233	0	-0.0203394	-0.0990328
12446	2012	2	44	18	324	Sydney	WAFL	WAFL	Defender	0	0	0	0	0	0	0	0	84.7692	188.308	13	846.4	0	0	0	0	0	4	0	0	5	1	0	0	0	142.398	-0.274475	-0.274475	-0.274475	29.9854	0	28.4796	1.00964	10.9537	0	0	0	7.49635	1	1
12260	2012	3	45	18	324	West Coast	WAFL	WAFL	Midfielder	0	0	0	0	0	0	0	0	90	192	3	152.8	0	0	0	2	1	0	0	0	4	1	0	0	0	28.0696	-0.274475	20.2746	8.34395	-0.274475	0	7.0174	1.03911	9.35654	0	10.1373	8.34395	0	1	-0.0834463
12301	2012	3	46	18	324	Sydney	TAC Cup	TAC Cup	Forward	0	0	0	0	0	0	0	0	88.52	188	50	3414.4	11	1	0	1	12	17	0	0	5	1	0	0	0	485.629	-0.274475	0.691711	113.525	166.339	0	97.1258	1.00283	9.71258	0	0.691711	9.46046	9.78466	1	0.928782
0	2012	3	47	18	11449	North Melbourne	SANFL	SANFL	Defender	0	0	0	0	0	0	0	0	78	184	0	0	0	0	0	0	0	0	0	0	2	0	0	0	0	-0.548949	-0.274475	-0.274475	0	0	0	-0.274475	0	0	0	0	0	0	0	0
12184	2012	3	48	18	324	Melbourne	WAFL	WAFL	Forward	1	0	0	0	0	0	0	0	79.1034	179	58	3404	1	0	15	13	4	20	816	0	5	1	0.258621	0.239718	0	688.719	159.401	120.96	27.0454	316.319	0.231446	137.744	-0.157231	11.8745	10.6268	9.30462	6.76135	15.816	0.105075	0.216418
12204	2012	3	49	18	324	Western Bulldogs	TAC Cup	TAC Cup	Midfielder	0	0	0	0	0	1	0	0	79.3924	182.772	79	4974.4	17	0	9	14	12	22	414.4	0	5	1	0.113924	0.0833065	0	1190.74	94.0568	178.76	189.773	395.21	0.07899	238.149	0.60505	15.0727	10.4508	12.7685	15.8144	17.9641	0.306644	0.15287
12380	2012	3	50	18	324	Western Bulldogs	TAC Cup	TAC Cup	Defender	1	0	0	0	0	0	0	0	80	182	4	240.8	0	0	0	0	4	0	0	0	5	1	0	0	0	31.0801	-0.274475	-0.274475	32.178	-0.274475	0	6.21603	1.04416	7.77003	0	0	8.04451	0	1	1
12267	2012	3	51	22	484	Essendon	VFL	A	Midfielder	0	0	0	0	0	0	0	0	85	188	1	68.8	0	1	0	1	0	0	0	0	2	1	0	0	0	5.49632	-0.274475	5.77079	0	0	0	2.74816	1.09988	5.49632	0	5.77079	0	0	1	-0.0499379
12144	2012	3	52	25	625	Melbourne	VFL	A	Forward	0	0	0	0	0	0	0	0	80.1639	188	61	3890.4	0	1	22	20	9	10	1410.4	0	4	1	0.360656	0.362533	0	702.93	255.382	250.321	66.5479	130.679	0.363311	175.733	-0.453243	11.5234	11.6083	12.5161	7.39421	13.0679	-0.00736155	-0.0861394
12241	2012	3	53	18	324	Essendon	TAC Cup	TAC Cup	Defender	0	0	0	0	0	0	0	0	74.2985	188.463	67	4144.8	0	0	0	8	22	20	0	0	5	1	0	0	0	834.006	-0.274475	86.4425	264.565	256.242	0	166.801	1.00165	12.4478	0	10.8053	12.0257	12.8121	1	0.131954
12223	2012	3	54	18	324	Carlton	TAC Cup	TAC Cup	Midfielder	0	0	0	0	0	0	0	0	81.4211	182	38	2140	0	0	2	8	6	12	67.2	0	5	1	0.0526316	0.0314019	0	428.151	12.6769	60.0625	83.6232	137.712	0.0296084	85.6302	0.851958	11.2671	6.33843	7.50782	13.9372	11.476	0.437441	0.333653
12197	2012	3	55	18	324	Gold Coast	SANFL	SANFL	Forward	0	0	0	0	0	0	0	0	87.0588	187	17	932.8	0	0	11	6	0	0	648.8	0	3	1	0.647059	0.69554	0	122.239	88.6027	33.9109	-0.274475	0	0.724831	40.7464	-1.17449	7.19054	8.05479	5.65181	0	0	-0.120194	0.213993
12235	2012	3	58	18	324	Gold Coast	QAFL	A	Defender	0	0	0	0	0	0	0	0	86	190.348	23	1492.8	0	0	0	9	6	8	0	0	4	1	0	0	0	171.731	-0.274475	68.4944	28.9614	74.5492	0	42.9326	1.00639	7.46654	0	7.61048	4.82691	9.31865	1	-0.019278
12213	2012	3	59	18	324	West Coast	WAFL	WAFL	Defender	0	0	0	0	0	0	0	0	74	179	7	459.2	0	0	5	2	0	0	317.6	0	2	1	0.714286	0.691638	0	50.9739	36.4708	14.5032	0	0	0.715478	25.487	-0.430957	7.28199	7.29415	7.2516	0	0	-0.00166968	0.00417419
0	2012	3	62	18	11449	Adelaide	TSL	A	Defender	0	0	0	0	0	0	0	0	85	195	0	0	0	0	0	0	0	0	0	0	3	0	0	0	0	-0.823424	-0.274475	-0.274475	-0.274475	0	0	-0.274475	0	0	0	0	0	0	0	0
12345	2012	3	64	18	324	Sydney	TAC Cup	TAC Cup	Defender	1	0	0	0	0	0	0	0	88	187	6	385.6	0	1	0	0	6	0	0	0	4	1	0	0	0	67.0469	-0.274475	-0.274475	67.8703	-0.274475	0	16.7617	1.01638	11.1745	0	0	11.3117	0	1	1
12437	2012	4	66	18	324	Hawthorn	SANFL	SANFL	Defender	0	0	0	0	0	0	0	0	94.4286	198	28	2005.6	0	0	0	0	0	11	0	0	5	1	0	0	0	255.332	-0.274475	-0.274475	-0.274475	102.743	0	51.0663	1.00537	9.11898	0	0	0	9.34025	1	1
12138	2012	4	73	22	484	Essendon	WAFL	WAFL	Forward	0	0	0	0	0	0	0	0	78.4091	184.136	22	1378.4	0	0	19	0	0	3	1195.2	0	4	1	0.863636	0.867092	0	167.535	146.815	-0.274475	-0.274475	21.2689	0.876325	41.8838	-2.5053	7.61524	7.72713	0	0	7.08964	-0.0146918	1
12270	2013	1	1	18	324	Greater Western Sydney	TAC Cup	TAC Cup	Ruck	0	0	0	0	0	0	0	0	103.756	200	45	2949.6	0	0	9	14	11	11	587.2	0	4	1	0.2	0.199078	0	297.058	44.0639	85.3364	64.1686	103.489	0.148334	74.2645	0.406663	6.60129	4.89599	6.09546	5.83351	9.40809	0.258328	0.0766258
12256	2013	1	2	18	324	Greater Western Sydney	TAC Cup	TAC Cup	Midfielder	0	0	0	0	0	0	0	0	79.9241	183.266	79	4968.8	27	1	18	18	22	21	1013.6	0	4	1	0.227848	0.203993	0	1254.17	199.334	202.543	406.115	446.179	0.158937	313.543	0.364252	15.8756	11.0741	11.2524	18.4598	21.2466	0.302443	0.291214
12249	2013	1	3	18	324	St Kilda	TAC Cup	TAC Cup	Forward	0	0	0	0	0	0	0	0	80.5938	184	64	4155.2	15	0	16	9	17	22	998.4	1	4	1	0.25	0.240277	0.0666667	1017.49	208.627	152.59	258.404	397.869	0.205041	254.373	0.179835	15.8983	13.0392	16.9544	15.2003	18.0849	0.179835	-0.0664302
12271	2013	1	4	18	324	Western Bulldogs	TAC Cup	TAC Cup	Midfielder	0	0	0	0	0	0	0	0	86.925	192.275	80	5328.8	56	0	16	20	22	22	984	4	4	1	0.2	0.184657	0.0714286	1552.65	269.791	415.306	406.486	461.062	0.173762	388.161	0.304951	19.4081	16.862	20.7653	18.4766	20.9574	0.131189	-0.0699319
12257	2013	1	5	18	324	Gold Coast	TSL	A	Defender	0	0	0	0	0	0	0	0	82.7143	190	70	4892	0	0	18	22	19	11	1223.2	0	4	1	0.257143	0.250041	0	1046.25	232.973	395.425	252.996	164.854	0.222675	261.562	0.109301	14.9464	12.9429	17.9739	13.3156	14.9867	0.134043	-0.202556
12386	2013	1	6	18	324	Collingwood	SANFL	SANFL	Defender	0	0	0	0	0	0	0	0	87.7143	191	14	897.6	0	1	0	4	0	10	0	0	4	1	0	0	0	178.922	-0.274475	32.0355	-0.274475	147.436	0	44.7306	1.00614	12.7802	0	8.00887	0	14.7436	1	0.373336
12244	2013	1	7	18	324	Brisbane Lions	SANFL	SANFL	Defender	0	0	0	0	0	0	0	0	76.2545	182.145	55	3296	1	0	21	11	15	8	1303.2	0	4	1	0.381818	0.395388	0	621.241	253.696	117.967	181.666	67.9118	0.40837	155.31	-0.633481	11.2953	12.0808	10.7242	12.1111	8.48898	-0.0695411	0.0505567
12242	2013	1	8	18	324	North Melbourne	VFL	A	Defender	0	0	0	0	0	1	0	0	85.9565	189	69	4504	0	0	20	13	14	22	1299.2	0	4	1	0.289855	0.288455	0	1059.88	279.621	168.2	174.447	437.608	0.263824	264.969	-0.0552951	15.3605	13.981	12.9385	12.4605	19.8913	0.089808	0.15768
12274	2013	1	9	18	324	Melbourne	TAC Cup	TAC Cup	Defender	1	0	0	0	0	0	0	0	81.8696	183	46	2714.4	3	0	12	10	8	16	530.4	0	4	1	0.26087	0.195402	0	575.472	74.1535	132.416	113.359	255.544	0.128857	143.868	0.484572	12.5103	6.17946	13.2416	14.1698	15.9715	0.506049	-0.0584603
0	2013	1	10	18	11664	Collingwood	TAC Cup	TAC Cup	Midfielder	0	0	0	0	0	0	0	0	85	184	0	0	0	0	0	0	0	0	0	0	4	0	0	0	0	-1.0979	-0.274475	-0.274475	-0.274475	-0.274475	0	-0.274475	0	0	0	0	0	0	0	0
12254	2013	1	11	18	324	West Coast	WAFL	WAFL	Midfielder	1	0	0	0	0	0	0	0	84.6111	185	54	2985.6	2	0	10	20	5	19	427.2	0	4	1	0.185185	0.143087	0	767.385	78.7856	330.054	49.1794	309.366	0.102668	191.846	0.589329	14.2108	7.87856	16.5027	9.83588	16.2824	0.445594	-0.161276
12279	2013	1	12	18	324	Richmond	TAC Cup	TAC Cup	Forward	0	0	0	0	0	0	0	0	78.6667	188	21	1039.2	0	0	7	9	3	2	252	0	4	1	0.333333	0.242494	0	188.069	53.8965	78.4422	40.4695	15.2609	0.286578	47.0173	-0.146312	8.95567	7.69949	8.7158	13.4898	7.63045	0.140266	0.0267839
12263	2013	1	13	18	324	Carlton	WAFL	WAFL	Midfielder	0	0	0	0	0	0	0	0	89.9831	192.339	59	3807.2	29	0	3	20	21	15	124	0	4	1	0.0508475	0.0325699	0	821.403	16.8788	259.847	312.814	231.863	0.0205487	205.351	0.917805	13.9221	5.62625	12.9924	14.8959	15.4575	0.595876	0.0667809
12316	2013	1	14	18	324	Greater Western Sydney	WAFL	WAFL	Forward	0	0	0	0	0	0	0	0	86.325	192.525	40	2661.6	2	1	1	20	0	19	23.2	0	4	1	0.025	0.00871656	0	371.794	3.18087	162.969	-0.274475	205.918	0.00855547	92.9485	0.965778	9.29485	3.18087	8.14846	0	10.8378	0.657781	0.123336
12288	2013	1	15	18	324	Sydney	TAC Cup	TAC Cup	Midfielder	0	0	0	0	0	0	0	0	77.9167	181	48	2862.4	2	0	4	9	14	21	126.4	0	4	1	0.0833333	0.0441587	0	766.252	10.6796	121.695	214.291	419.585	0.0139374	191.563	0.94425	15.9636	2.66989	13.5217	15.3065	19.9803	0.832751	0.152966
12286	2013	1	16	18	324	Geelong	TAC Cup	TAC Cup	Forward	0	0	0	0	0	0	0	0	78.381	183	42	2564.8	0	0	1	20	13	8	32.8	0	4	1	0.0238095	0.0127885	0	408.145	0.940145	215.483	119.095	72.6265	0.00230346	102.036	0.990786	9.71773	0.940145	10.7742	9.16116	9.07831	0.903255	-0.108711
12296	2013	1	17	18	324	Fremantle	TAC Cup	TAC Cup	Forward	0	0	0	0	0	0	0	0	101	199.714	7	408.8	0	0	2	0	5	0	112	0	4	1	0.285714	0.273973	0	32.8085	7.84145	-0.274475	25.516	-0.274475	0.239007	8.20213	0.0439737	4.68693	3.92073	0	5.1032	0	0.163477	1
12250	2013	1	18	18	324	St Kilda	SANFL	SANFL	Midfielder	0	0	0	0	0	0	0	0	82.9855	184	69	3976	3	1	16	19	18	16	936.8	2	4	1	0.231884	0.235614	0.666667	914.891	183.635	239.916	215.807	275.532	0.200718	228.723	0.197127	13.2593	11.4772	12.6272	11.9893	17.2208	0.134402	0.0476743
12275	2013	1	19	18	324	St Kilda	WAFL	WAFL	Forward	1	0	0	0	0	0	0	0	88.2273	190	44	2508.8	1	0	3	7	16	18	120	0	4	1	0.0681818	0.0478316	0	619.818	16.9738	70.3565	260.855	271.633	0.0273851	154.955	0.89046	14.0868	5.65793	10.0509	16.3034	15.0907	0.598352	0.286499
12309	2013	1	20	18	324	Gold Coast	TAC Cup	TAC Cup	Defender	1	0	0	0	0	0	0	0	96.9474	197.263	19	1391.2	0	0	2	3	1	13	116	0	4	1	0.105263	0.0833813	0	178.256	2.09672	24.5588	20.2424	131.358	0.0117624	44.564	0.95295	9.3819	1.04836	8.18627	20.2424	10.1045	0.888257	0.12744
12239	2013	2	21	18	324	Port Adelaide	TAC Cup	TAC Cup	Forward	0	0	0	0	0	0	0	1	79.027	178	74	4424	3	0	18	17	20	19	1049.6	0	4	1	0.243243	0.237251	0	809.042	160.592	136.347	267.905	244.197	0.198497	202.26	0.206012	10.933	8.92179	8.02044	13.3953	12.8525	0.183957	0.266401
12268	2013	2	22	18	324	Brisbane Lions	TAC Cup	TAC Cup	Defender	0	0	0	0	0	0	0	0	86.4839	191.306	62	3937.6	0	0	17	8	18	19	1116	0	4	1	0.274194	0.283421	0	546.901	148.106	62.4882	147.563	188.744	0.270809	136.725	-0.0832351	8.82098	8.71209	7.81102	8.19794	9.93389	0.0123445	0.114495
12259	2013	2	23	18	324	Adelaide	TAC Cup	TAC Cup	Midfielder	1	0	0	0	0	0	0	0	79.3538	181.015	65	3530.4	18	1	8	15	20	22	335.2	0	4	1	0.123077	0.0949467	0	883.865	73.7039	148.724	275.431	386.006	0.0833882	220.966	0.666447	13.5979	9.21298	9.91491	13.7716	17.5457	0.322471	0.270851
12276	2013	2	24	18	324	Hawthorn	TAC Cup	TAC Cup	Midfielder	0	0	0	0	0	0	0	0	76.1833	177	60	3244	0	0	7	18	17	18	237.6	0	4	1	0.116667	0.0732429	0	774.262	51.5055	229.861	249.089	243.806	0.0665221	193.565	0.733912	12.9044	7.35793	12.7701	14.6523	13.5448	0.429811	0.0104063
12291	2013	2	25	18	324	Brisbane Lions	TAC Cup	TAC Cup	Defender	1	0	0	0	0	0	0	0	91.1833	194.317	60	4062.4	0	1	9	20	12	19	604.8	0	4	1	0.15	0.148878	0	465.571	70.0176	111.474	107.731	176.349	0.150391	116.393	0.398437	7.75952	7.77973	5.57371	8.97756	9.2815	-0.0026047	0.281693
12243	2013	2	26	18	324	Essendon	TAC Cup	TAC Cup	Midfielder	0	0	0	0	0	0	0	0	77.7215	179.544	79	4820.8	35	1	19	17	22	21	1036	0	4	1	0.240506	0.214902	0	1447.72	217.224	274.044	489.165	467.29	0.150045	361.931	0.399818	18.3256	11.4329	16.1203	22.2348	22.2519	0.376127	0.120343
12236	2013	2	27	19	361	Gold Coast	SANFL	SANFL	Defender	0	0	0	0	0	0	0	0	69.8261	182.957	69	4260.8	0	0	18	18	13	20	1085.6	0	4	1	0.26087	0.254788	0	647.876	207.605	154.878	121.867	163.526	0.320439	161.969	-0.281757	9.38951	11.5336	8.60434	9.37439	8.17629	-0.22835	0.0836219
12247	2013	2	28	18	324	Brisbane Lions	TAC Cup	TAC Cup	Forward	0	0	0	0	0	0	0	0	76.0353	173.259	85	5639.2	1	1	22	22	19	22	1481.6	0	4	1	0.258824	0.262732	0	971.856	218.456	235.857	156.092	361.452	0.224782	242.964	0.100871	11.4336	9.92982	10.7208	8.21535	16.4296	0.131523	0.0623469
12283	2013	2	29	20	400	Greater Western Sydney	WAFL	WAFL	Forward	0	0	0	0	0	0	0	0	101.36	206.12	50	3412	5	0	2	9	22	17	133.6	0	4	1	0.04	0.0391559	0	403.941	2.96315	35.8014	202.097	163.08	0.0073356	100.985	0.970658	8.07883	1.48158	3.97794	9.18622	9.59294	0.81661	0.50761
12347	2013	2	30	18	324	North Melbourne	SANFL	SANFL	Midfielder	0	0	0	0	0	0	0	0	85.5	186	38	2111.2	0	0	0	8	11	19	0	0	4	1	0	0	0	577.191	-0.274475	68.6604	177.866	330.938	0	144.298	1.0019	15.1892	0	8.58255	16.1697	17.4178	1	0.434958
12472	2013	2	31	18	324	West Coast	SANFL	SANFL	Forward	0	0	0	0	0	0	0	0	76.4286	176.857	7	394.4	0	0	0	0	1	6	0	0	4	1	0	0	0	41.2964	-0.274475	-0.274475	5.38874	36.4566	0	10.3241	1.02659	5.89949	0	0	5.38874	6.0761	1	1
12409	2013	2	32	18	324	Sydney	SANFL	SANFL	Midfielder	0	0	0	0	0	0	0	0	81.9524	186.048	42	2434.4	0	1	0	0	20	22	0	0	4	1	0	0	0	379.528	-0.274475	-0.274475	151.484	228.593	0	94.8819	1.00289	9.03637	0	0	7.5742	10.3906	1	1
12264	2013	2	33	18	324	Brisbane Lions	TAC Cup	TAC Cup	Defender	0	0	0	0	0	0	0	0	89	190.267	45	2597.6	0	1	7	11	15	12	333.6	0	4	1	0.155556	0.128426	0	744.754	64.7336	152.612	300.807	226.601	0.0869195	186.188	0.652322	16.5501	9.24766	13.8738	20.0538	18.8834	0.441232	0.161706
12266	2013	2	34	18	324	Brisbane Lions	WAFL	WAFL	Defender	0	0	0	0	0	0	0	0	88.6596	188.894	47	2884.8	0	0	8	12	6	21	400.8	0	4	1	0.170213	0.138935	0	510.634	71.4627	126.247	60.8772	252.047	0.139949	127.658	0.440204	10.8645	8.93283	10.5206	10.1462	12.0022	0.1778	0.0316608
12373	2013	2	35	19	361	Sydney	TSL	A	Ruck	0	0	0	0	0	0	0	0	105.219	199	32	2012	2	0	0	5	6	21	0	0	4	1	0	0	0	325.464	-0.274475	28.6262	30.5747	266.537	0	81.3659	1.00337	10.1707	0	5.72523	5.09578	12.6923	1	0.437088
12450	2013	2	36	18	324	Geelong	WAFL	WAFL	Midfielder	0	0	0	0	0	0	0	0	94	192	8	457.6	0	0	0	0	7	1	0	0	4	1	0	0	0	58.8493	-0.274475	-0.274475	53.1838	6.21446	0	14.7123	1.01866	7.35616	0	0	7.59768	6.21446	1	1
12355	2013	2	37	18	324	Fremantle	TSL	A	Defender	0	0	0	0	0	0	0	0	88.9048	199.381	21	1476	0	0	0	13	8	0	0	0	4	1	0	0	0	139.147	-0.274475	82.4867	57.2094	-0.274475	0	34.7868	1.00789	6.62605	0	6.34513	7.15117	0	1	0.0423965
0	2013	2	38	19	11664	Hawthorn	WAFL	WAFL	Midfielder	0	0	0	0	0	0	0	0	73	182	0	0	0	0	0	0	0	0	0	0	1	0	0	0	0	-0.274475	-0.274475	0	0	0	0	-0.274475	0	0	0	0	0	0	0	0
0	2013	3	39	18	11664	Carlton	SANFL	SANFL	Defender	0	0	0	0	0	0	0	0	95	195	0	0	0	1	0	0	0	0	0	0	2	0	0	0	0	-0.548949	-0.274475	-0.274475	0	0	0	-0.274475	0	0	0	0	0	0	0	0
12252	2013	3	40	18	324	Melbourne	TAC Cup	TAC Cup	Midfielder	0	0	0	0	0	0	0	0	69.5	173	28	1479.2	0	0	14	8	0	6	651.2	0	4	1	0.5	0.440238	0	227.312	97.1835	64.1705	-0.274475	66.2321	0.427534	56.8279	-0.710138	8.11827	6.94168	8.02131	0	11.0387	0.144931	0.0119441
12372	2013	3	41	18	324	Geelong	TSL	A	Defender	0	0	0	0	0	0	0	0	92.2857	193	42	2792.8	0	1	0	9	18	15	0	0	4	1	0	0	0	330.286	-0.274475	59.7143	116.472	154.374	0	82.5716	1.00332	7.86396	0	6.63492	6.47069	10.2916	1	0.156288
0	2013	3	42	23	11664	Western Bulldogs	SANFL	SANFL	Defender	0	0	0	0	0	0	0	0	84	180	0	0	0	0	0	0	0	0	0	0	2	0	0	0	0	-0.548949	-0.274475	-0.274475	0	0	0	-0.274475	0	0	0	0	0	0	0	0
12385	2013	3	43	18	324	West Coast	WAFL	WAFL	Defender	0	0	0	0	0	0	0	0	91.7931	194	29	1971.2	1	1	0	3	9	17	0	0	4	1	0	0	0	322.9	-0.274475	27.8424	77.0344	218.298	0	80.725	1.0034	11.1345	0	9.2808	8.55938	12.841	1	0.166481
12435	2013	3	44	19	361	Sydney	WAFL	WAFL	Defender	0	0	0	0	0	0	0	0	94.2308	193.231	13	894.4	0	1	0	0	10	3	0	0	4	1	0	0	0	149.241	-0.274475	-0.274475	112.042	37.748	0	37.3102	1.00736	11.4801	0	0	11.2042	12.5827	1	1
0	2013	3	45	18	11664	Port Adelaide	SANFL	SANFL	Forward	0	0	0	0	0	0	0	0	96	196	0	0	0	0	0	0	0	0	0	0	4	0	0	0	0	-1.0979	-0.274475	-0.274475	-0.274475	-0.274475	0	-0.274475	0	0	0	0	0	0	0	0
12381	2013	3	46	18	324	Adelaide	SANFL	SANFL	Forward	0	0	0	0	0	0	0	0	75.2308	180.654	26	1568.8	0	0	0	9	1	16	0	0	4	1	0	0	0	235.808	-0.274475	88.0218	3.67561	144.385	0	58.9519	1.00466	9.06953	0	9.7802	3.67561	9.02405	1	-0.0783579
12290	2013	3	47	21	441	North Melbourne	VFL	A	Forward	0	0	0	0	0	0	0	0	100.229	200	70	4788	17	0	8	19	21	22	511.2	1	4	1	0.114286	0.106767	0.0588235	627.299	43.6051	159.367	213.232	211.095	0.0695125	156.825	0.72195	8.96141	5.45064	8.38772	10.1539	9.59525	0.391765	0.0640179
0	2013	3	49	18	11664	West Coast	WAFL	WAFL	Midfielder	0	0	0	0	0	0	0	0	79	190	0	0	0	0	0	0	0	0	0	0	2	0	0	0	0	-0.548949	-0.274475	-0.274475	0	0	0	-0.274475	0	0	0	0	0	0	0	0
12308	2013	3	51	18	324	Carlton	TAC Cup	TAC Cup	Defender	0	0	0	0	0	0	0	0	80	187	9	504.8	0	0	1	8	0	0	60	0	2	1	0.111111	0.118859	0	82.4844	7.90047	74.5839	0	0	0.0957814	41.2422	0.808437	9.16493	7.90047	9.32299	0	0	0.137967	-0.0172459
12423	2013	3	52	18	324	Port Adelaide	TAC Cup	TAC Cup	Defender	0	0	0	0	0	0	0	0	75.5238	180.476	42	2804	1	0	0	0	20	22	0	0	4	1	0	0	0	517.442	-0.274475	-0.274475	245.348	272.643	0	129.36	1.00212	12.32	0	0	12.2674	12.3929	1	1
12302	2013	3	55	18	324	Essendon	SANFL	SANFL	Forward	0	0	0	0	0	0	0	0	73.0217	177	46	2833.6	8	1	3	5	19	19	128.8	0	4	1	0.0652174	0.0454545	0	530.976	19.9469	70.0276	196.66	244.342	0.0375665	132.744	0.849734	11.543	6.64897	14.0055	10.3505	12.8601	0.423981	-0.213339
12336	2013	3	56	18	324	Hawthorn	TAC Cup	TAC Cup	Defender	0	0	0	0	0	0	0	0	80.6279	186	43	2787.2	4	1	0	3	21	19	0	0	4	1	0	0	0	445.568	-0.274475	17.3653	189.491	238.986	0	111.392	1.00246	10.3621	0	5.78844	9.0234	12.5782	1	0.441381
12427	2013	4	57	18	324	Melbourne	APS	A	Defender	0	0	0	0	0	0	0	0	82.2195	187	41	2761.6	1	0	0	0	19	22	0	0	4	1	0	0	0	739.056	-0.274475	-0.274475	317.62	421.985	0	184.764	1.00149	18.0257	0	0	16.7168	19.1811	1	1
12399	2013	4	58	18	324	Fremantle	TSL	A	Forward	0	0	0	0	0	0	0	0	86.4706	181.824	17	972	0	0	0	1	2	14	0	0	4	1	0	0	0	126.34	-0.274475	11.422	20.2991	94.8935	0	31.585	1.00869	7.43177	0	11.422	10.1496	6.77811	1	-0.536917
12294	2013	4	60	18	324	Western Bulldogs	TAC Cup	TAC Cup	Forward	0	0	0	0	0	0	0	0	68.8571	176	21	1236.8	0	0	3	10	2	6	144.8	0	4	1	0.142857	0.117076	0	171.976	18.2738	56.4853	22.199	75.0183	0.106258	42.9941	0.574969	8.18936	6.09128	5.64853	11.0995	12.5031	0.256196	0.31026
12306	2013	4	62	19	361	Brisbane Lions	NEAFL	A	Forward	0	0	1	0	0	0	0	0	95.2857	198	14	988	0	0	4	6	4	0	301.6	0	4	1	0.285714	0.305263	0	42.0895	6.7249	24.9028	10.7363	-0.274475	0.159776	10.5224	0.360895	3.00639	1.68123	4.15046	2.68407	0	0.440783	-0.380546
12234	2013	4	65	19	361	Collingwood	TAC Cup	TAC Cup	Defender	0	0	0	0	0	0	0	0	85.0175	189.281	57	3798.4	1	0	19	22	5	11	1195.2	1	4	1	0.333333	0.314659	1	835.894	259.433	373.406	69.7206	133.333	0.310366	208.973	-0.241465	14.6648	13.6544	16.973	13.9441	12.1212	0.0689009	-0.157398
12262	2013	4	66	23	529	Richmond	VFL	A	Forward	0	0	0	0	0	0	0	0	83	180	50	2948.8	0	0	8	12	22	8	488.8	0	4	1	0.16	0.165762	0	441.878	58.7793	103.059	173.821	106.219	0.133021	110.47	0.467915	8.83757	7.34741	8.58823	7.90095	13.2774	0.168617	0.028213
12359	2013	4	68	18	324	Port Adelaide	TAC Cup	TAC Cup	Midfielder	0	0	0	0	0	0	0	0	73.9714	181	35	1885.6	0	0	0	7	15	13	0	0	4	1	0	0	0	446.604	-0.274475	63.4933	187.293	196.092	0	111.651	1.00246	12.7601	0	9.07047	12.4862	15.084	1	0.289154
12337	2014	1	1	18	324	St Kilda	TAC Cup	TAC Cup	Forward	0	0	0	0	0	0	0	0	94.2273	194	22	1187.2	0	0	6	11	5	0	364	0	3	1	0.272727	0.306604	0	147.188	49.1152	55.1915	42.8812	0	0.333691	49.0627	-0.00107162	6.69036	8.18587	5.01741	8.57625	0	-0.223532	0.250054
12431	2014	1	2	18	324	Melbourne	TAC Cup	TAC Cup	Midfielder	0	0	0	0	0	0	0	0	94	186	39	2501.6	2	0	0	17	22	0	0	0	3	1	0	0	0	606.548	-0.274475	287.862	318.96	0	0	202.183	1.00136	15.5525	0	16.9331	14.4982	0	1	-0.0887687
12319	2014	1	3	18	324	Melbourne	TAC Cup	TAC Cup	Defender	1	0	0	0	0	0	0	0	88.2778	187	36	2008	0	0	21	10	5	0	1167.2	0	3	1	0.583333	0.581275	0	476.088	297.669	132.11	46.3092	0	0.625239	158.696	-0.875717	13.2247	14.1747	13.211	9.26184	0	-0.071838	0.00103256
12491	2014	1	4	18	324	Greater Western Sydney	WAFL	WAFL	Forward	0	0	0	0	0	0	0	0	77	178	10	560.8	0	0	0	0	10	0	0	0	3	1	0	0	0	68.6368	-0.274475	-0.274475	69.1858	0	0	22.8789	1.012	6.86368	0	0	6.91858	0	1	1
12326	2014	1	5	18	324	Collingwood	TAC Cup	TAC Cup	Midfielder	0	0	0	0	0	0	0	0	84.92	188.12	50	3100.8	5	1	16	20	14	0	891.2	0	3	1	0.32	0.28741	0	652.099	177.46	274.32	200.318	0	0.272137	217.366	0.183589	13.042	11.0913	13.716	14.3085	0	0.149571	-0.0516815
12370	2014	1	6	18	324	Greater Western Sydney	TAC Cup	TAC Cup	Defender	0	0	0	0	0	0	0	0	90	193	23	1484.8	0	1	5	2	16	0	270.4	0	3	1	0.217391	0.182112	0	251.455	29.9203	19.579	201.955	0	0.118989	83.8182	0.643033	10.9328	5.98406	9.78951	12.6222	0	0.452651	0.104575
0	2014	1	7	18	11881	Greater Western Sydney	TAC Cup	TAC Cup	Midfielder	0	0	0	0	0	0	0	0	82	182	0	0	0	1	0	0	0	0	0	0	3	0	0	0	0	-0.823424	-0.274475	-0.274475	-0.274475	0	0	-0.274475	0	0	0	0	0	0	0	0
12365	2014	1	8	18	324	Gold Coast	TAC Cup	TAC Cup	Forward	0	0	0	0	0	0	0	0	100	203	42	2953.6	3	0	3	17	22	0	202.4	0	3	1	0.0714286	0.0685265	0	386.046	12.3342	162.687	211.025	0	0.0319499	128.682	0.90415	9.19158	4.11139	9.56981	9.59207	0	0.552701	-0.0411492
12375	2014	1	9	18	324	Collingwood	TAC Cup	TAC Cup	Forward	0	0	0	0	0	1	0	0	95.5957	200.255	47	2968.8	0	0	9	17	21	0	577.6	0	3	1	0.191489	0.194557	0	408.077	58.2469	134.747	215.083	0	0.142735	136.026	0.571795	8.68249	6.47188	7.92628	10.2421	0	0.254606	0.0870961
12332	2014	1	10	18	324	Geelong	NEAFL	A	Forward	0	0	0	0	0	0	0	0	84.2581	185.323	31	1482.4	0	1	11	10	10	0	507.2	0	3	1	0.354839	0.342148	0	266.164	75.1559	108.254	82.7541	0	0.282367	88.7213	0.152899	8.58593	6.83236	10.8254	8.27541	0	0.204239	-0.260828
12334	2014	1	11	18	324	West Coast	TAC Cup	TAC Cup	Defender	0	0	0	0	0	0	0	0	77.4545	183.409	44	2473.6	2	0	12	14	18	0	551.2	0	3	1	0.272727	0.222833	0	550.09	113.247	190.267	246.576	0	0.205871	183.363	0.382388	12.5021	9.43728	13.5905	13.6987	0	0.245141	-0.0870619
12348	2014	1	12	18	324	Richmond	TAC Cup	TAC Cup	Defender	0	0	0	0	0	0	0	0	75	184	23	1278.4	0	0	6	11	6	0	268.8	0	3	1	0.26087	0.210263	0	220.778	32.9552	130.541	57.2816	0	0.149269	73.5927	0.552194	9.59904	5.49254	11.8674	9.54693	0	0.427803	-0.236309
12387	2014	1	13	18	324	Fremantle	NEAFL	A	Midfielder	0	0	0	0	0	0	0	0	77.7447	181	47	2878.4	2	0	3	22	22	0	117.6	0	3	1	0.0638298	0.040856	0	658.566	27.8966	261.283	369.386	0	0.0423596	219.522	0.872921	14.012	9.29887	11.8765	16.7903	0	0.336366	0.152407
12353	2014	1	14	18	324	Adelaide	TAC Cup	TAC Cup	Defender	0	0	0	0	0	0	0	0	87.6667	194.333	51	3539.2	1	0	12	22	17	0	866.4	0	3	1	0.235294	0.244801	0	693.679	141.346	283.677	268.656	0	0.203763	231.226	0.388711	13.6016	11.7789	12.8944	15.8033	0	0.134007	0.0519911
12320	2014	1	15	18	324	Gold Coast	WAFL	WAFL	Midfielder	1	0	0	0	0	0	0	0	68	181	17	940	0	0	9	8	0	0	440.8	0	2	1	0.529412	0.468936	0	137.845	54.0805	83.7641	0	0	0.39233	68.9223	0.215341	8.10851	6.00895	10.4705	0	0	0.258933	-0.291299
12514	2014	1	16	18	324	North Melbourne	SANFL	SANFL	Defender	0	0	0	0	0	0	0	0	95	198	8	547.2	0	0	0	0	8	0	0	0	3	1	0	0	0	89.9975	-0.274475	-0.274475	90.5465	0	0	29.9992	1.00915	11.2497	0	0	11.3183	0	1	1
12351	2014	1	17	18	324	Essendon	TAC Cup	TAC Cup	Midfielder	0	0	0	0	0	0	0	0	81.9355	191	31	1856.8	0	1	8	17	6	0	394.4	0	3	1	0.258065	0.212408	0	291.351	41.4126	202.3	47.6388	0	0.14214	97.1171	0.57358	9.39842	5.17658	11.9	7.9398	0	0.449208	-0.266168
12325	2014	1	18	18	324	Sydney	BDAFL	A	Midfielder	0	0	1	0	0	0	0	0	81.8	184.36	50	3208	11	0	12	20	18	0	680	2	3	1	0.24	0.21197	0.181818	692.514	145.99	257.151	289.373	0	0.210812	230.838	0.367564	13.8503	12.1658	12.8576	16.0763	0	0.121617	0.0716743
12344	2014	1	19	21	441	Carlton	WAFL	WAFL	Midfielder	0	0	0	0	0	0	0	0	75.84	185.56	25	1508.8	0	1	11	7	7	0	664.8	0	3	1	0.44	0.440615	0	261.642	100.295	69.1278	92.2194	0	0.383329	87.2141	-0.149987	10.4657	9.11774	9.8754	13.1742	0	0.128797	0.0564025
12379	2014	1	20	18	324	Essendon	TAC Cup	TAC Cup	Forward	0	0	0	0	0	0	0	0	83.3043	190.217	23	1377.6	0	0	9	9	5	0	547.2	0	3	1	0.391304	0.397213	0	188.631	64.8335	78.844	44.9537	0	0.343705	62.8771	-0.031115	8.20135	7.20372	8.76044	8.99074	0	0.121643	-0.0681703
12384	2014	1	21	18	324	St Kilda	TAC Cup	TAC Cup	Defender	1	0	0	0	0	0	0	0	94	196	9	544.8	0	1	8	1	0	0	512.8	0	3	1	0.888889	0.941263	0	65.4352	62.8788	2.83094	-0.274475	0	0.960931	21.8117	-1.88279	7.27058	7.85985	2.83094	0	0	-0.0810478	0.610631
12352	2014	2	22	18	324	St Kilda	TAC Cup	TAC Cup	Defender	0	0	0	0	0	0	0	0	77.7619	184	21	1185.6	0	0	7	9	5	0	388	0	3	1	0.333333	0.32726	0	181.775	61.7801	79.7809	40.2138	0	0.339872	60.5916	-0.0196146	8.65594	8.82573	8.86454	8.04277	0	-0.0196146	-0.024099
0	2014	2	23	18	11881	Greater Western Sydney	Bendigo Football League	A	Defender	0	0	0	0	0	0	0	0	76	186	0	0	0	1	0	0	0	0	0	0	3	0	0	0	0	-0.823424	-0.274475	-0.274475	-0.274475	0	0	-0.274475	0	0	0	0	0	0	0	0
12371	2014	2	24	19	361	Greater Western Sydney	NEAFL	A	Midfielder	0	0	1	0	0	0	0	0	87.6216	187	37	2195.2	3	0	7	10	20	0	397.6	0	3	1	0.189189	0.181122	0	399.445	53.2998	106.669	239.476	0	0.133435	133.148	0.599696	10.7958	7.61426	10.6669	11.9738	0	0.294702	0.0119373
12556	2014	2	25	18	324	North Melbourne	TAC Cup	TAC Cup	Defender	0	0	0	0	0	0	0	0	96	194	7	431.2	0	1	0	0	7	0	0	0	3	1	0	0	0	41.9689	-0.274475	-0.274475	42.5178	0	0	13.9896	1.01962	5.99555	0	0	6.07398	0	1	1
12367	2014	2	26	18	324	Western Bulldogs	TAC Cup	TAC Cup	Midfielder	0	0	0	0	0	0	0	0	75.2571	180	35	2058.4	1	0	4	12	19	0	212.8	0	3	1	0.114286	0.103381	0	421.199	41.1613	99.0183	281.02	0	0.0977242	140.4	0.706828	12.0343	10.2903	8.25152	14.7905	0	0.144914	0.314331
12342	2014	2	27	18	324	Western Bulldogs	TAC Cup	TAC Cup	Midfielder	1	0	0	0	0	0	0	0	81.0526	186.211	19	1110.4	0	0	10	5	4	0	579.2	0	3	1	0.526316	0.521614	0	158.315	78.7566	42.0272	37.531	0	0.497468	52.7716	-0.492405	8.33235	7.87566	8.40543	9.38275	0	0.05481	-0.00877037
0	2014	2	28	18	11881	Carlton	TAC Cup	TAC Cup	Defender	0	0	0	0	0	0	0	0	82	184	0	0	0	0	0	0	0	0	0	0	2	0	0	0	0	-0.548949	-0.274475	-0.274475	0	0	0	-0.274475	0	0	0	0	0	0	0	0
12322	2014	2	29	18	324	Gold Coast	TAC Cup	TAC Cup	Midfielder	0	0	0	0	0	0	0	0	81	178	60	3930.4	2	0	22	18	20	0	1467.2	0	3	1	0.366667	0.373295	0	735.645	300.614	243.423	191.608	0	0.40864	245.215	-0.225919	12.2608	13.6643	13.5235	9.58042	0	-0.114472	-0.102991
12374	2014	2	30	18	324	Collingwood	TAC Cup	TAC Cup	Defender	0	0	0	0	0	0	0	0	88.0784	187.294	51	3401.6	0	0	9	20	22	0	592	0	3	1	0.176471	0.174036	0	751.229	77.4096	293.954	379.865	0	0.103044	250.41	0.690868	14.73	8.60107	14.6977	17.2666	0	0.416084	0.00219166
12363	2014	2	31	19	361	Hawthorn	TAC Cup	TAC Cup	Midfielder	0	0	0	0	0	0	0	0	84.125	191	32	1924	0	1	4	10	18	0	164.8	0	3	1	0.125	0.0856549	0	288.551	26.7691	95.9377	165.844	0	0.0927709	96.1835	0.721687	9.01721	6.69228	9.59377	9.21354	0	0.257832	-0.0639403
12327	2014	2	32	18	324	West Coast	TAC Cup	TAC Cup	Forward	0	0	0	0	0	0	0	0	82	193	1	54.4	0	0	1	0	0	0	54.4	0	3	1	1	1	0	9.93528	10.4842	-0.274475	-0.274475	0	1.05525	3.31176	-2.16576	9.93528	10.4842	0	0	0	-0.0552525	1
12358	2014	2	33	18	324	Richmond	TAC Cup	TAC Cup	Midfielder	0	0	0	0	0	0	0	0	71.25	187	28	1544.8	0	0	5	14	9	0	171.2	0	3	1	0.178571	0.110823	0	231.978	14.3826	120.678	96.9174	0	0.0619999	77.326	0.814	8.28493	2.87652	8.61985	10.7686	0	0.652801	-0.0404257
12398	2014	2	34	18	324	Fremantle	WAFL	WAFL	Midfielder	0	0	0	0	0	0	0	0	87.5758	188	33	1847.2	8	0	1	15	17	0	68	0	3	1	0.030303	0.0368125	0	442.242	0.358651	185.099	256.784	0	0.000810984	147.414	0.997567	13.4013	0.358651	12.34	15.1049	0	0.973238	0.0791951
0	2014	2	35	18	11881	Adelaide	SANFL	SANFL	Midfielder	0	0	0	0	0	0	0	0	74	178	0	0	0	0	0	0	0	0	0	0	3	0	0	0	0	-0.823424	-0.274475	-0.274475	-0.274475	0	0	-0.274475	0	0	0	0	0	0	0	0
12528	2014	2	36	18	324	North Melbourne	TAC Cup	TAC Cup	Defender	0	0	0	0	0	0	0	0	86	190	7	473.6	0	0	0	0	7	0	0	0	3	1	0	0	0	56.6496	-0.274475	-0.274475	57.1986	0	0	18.8832	1.01454	8.0928	0	0	8.17122	0	1	1
12390	2014	2	37	18	324	Sydney	SANFL	SANFL	Forward	0	0	0	0	0	0	0	0	79.8571	185	7	347.2	0	1	1	5	1	0	20.8	0	3	1	0.142857	0.0599078	0	74.8531	6.6335	61.7053	6.51429	0	0.0886202	24.951	0.734139	10.6933	6.6335	12.3411	6.51429	0	0.379658	-0.154093
12442	2014	2	38	19	361	Sydney	NEAFL	A	Midfielder	0	0	1	0	0	0	0	0	74	184	1	56.8	0	0	0	1	0	0	0	0	2	1	0	0	0	2.80451	-0.274475	3.07899	0	0	0	1.40226	1.19574	2.80451	0	3.07899	0	0	1	-0.0978689
0	2014	2	39	18	11881	Western Bulldogs	SANFL	SANFL	Midfielder	1	0	0	0	0	0	0	0	68	182	0	0	0	0	0	0	0	0	0	0	3	0	0	0	0	-0.823424	-0.274475	-0.274475	-0.274475	0	0	-0.274475	0	0	0	0	0	0	0	0
12369	2014	2	40	18	324	Melbourne	SANFL	SANFL	Forward	0	0	0	0	0	0	0	0	79.3529	182	34	1975.2	0	0	11	4	19	0	516	0	3	1	0.323529	0.261239	0	399.013	71.158	29.6667	298.188	0	0.178335	133.004	0.464994	11.7357	6.46891	7.41666	15.6941	0	0.448782	0.368024
12330	2014	3	41	18	324	St Kilda	TAC Cup	TAC Cup	Forward	0	0	0	0	0	0	0	0	70.3077	174	39	2388.8	0	0	17	10	12	0	1044	0	3	1	0.435897	0.43704	0	328.771	144.311	65.6491	118.811	0	0.438942	109.59	-0.316825	8.43003	8.4889	6.56491	9.90089	0	-0.0069837	0.221247
12354	2014	3	42	18	324	Melbourne	SANFL	SANFL	Midfielder	0	0	0	0	0	1	0	0	73.25	180	36	2208	0	0	11	16	9	0	704.8	0	3	1	0.305556	0.319203	0	322.345	71.1886	168.413	82.7437	0	0.220846	107.448	0.337463	8.95403	6.47169	10.5258	9.19374	0	0.277232	-0.175538
12410	2014	3	43	20	400	Adelaide	WAFL	WAFL	Forward	0	0	0	0	0	0	0	0	85.4545	191	33	2106.4	0	0	0	21	12	0	0	0	3	1	0	0	0	338.387	-0.274475	195.964	142.697	0	0	112.796	1.00243	10.2541	0	9.33162	11.8914	0	1	0.0899663
12360	2014	3	44	18	324	Brisbane Lions	NEAFL	A	Defender	0	0	1	0	0	0	0	0	84.0556	188.056	18	1088.8	0	0	10	7	1	0	570.4	0	3	1	0.555556	0.52388	0	119.928	75.3139	37.5644	7.04991	0	0.627992	39.9761	-0.883976	6.66268	7.53139	5.36634	7.04991	0	-0.130385	0.194567
12356	2014	3	45	18	324	Western Bulldogs	TAC Cup	TAC Cup	Midfielder	0	0	0	0	0	0	0	0	75.3333	182.533	30	1731.2	0	0	10	4	16	0	470.4	0	3	1	0.333333	0.271719	0	312.358	55.8348	27.2419	229.282	0	0.178752	104.119	0.463743	10.4119	5.58348	6.81047	14.3301	0	0.463743	0.345899
12376	2014	3	46	18	324	Western Bulldogs	SANFL	SANFL	Midfielder	0	0	0	0	0	0	0	0	68.3061	167.816	49	3092	1	1	9	20	20	0	478.4	0	3	1	0.183673	0.154722	0	587.02	81.5827	251.473	253.964	0	0.138978	195.673	0.583067	11.98	9.06475	12.5736	12.6982	0	0.243343	-0.0495525
12333	2014	3	47	18	324	Geelong	SANFL	SANFL	Forward	0	0	0	0	0	0	0	0	73	175	29	1848	0	1	20	9	0	0	1304	0	3	1	0.689655	0.705628	0	332.368	230.297	102.346	-0.274475	0	0.692896	110.789	-1.07869	11.461	11.5148	11.3718	0	0	-0.00469931	0.00778195
12424	2014	3	48	18	324	Collingwood	TAC Cup	TAC Cup	Midfielder	0	0	0	0	0	0	0	0	79	185	2	111.2	0	0	0	2	0	0	0	0	2	1	0	0	0	3.1269	-0.274475	3.40137	0	0	0	1.56345	1.17556	1.56345	0	1.70069	0	0	1	-0.0877785
12512	2014	3	49	18	324	Hawthorn	TAC Cup	TAC Cup	Defender	1	0	0	0	0	0	0	0	70	180	4	237.6	0	0	0	0	4	0	0	0	3	1	0	0	0	14.0635	-0.274475	-0.274475	14.6124	0	0	4.68783	1.05855	3.51587	0	0	3.65311	0	1	1
12418	2014	3	50	18	324	Hawthorn	TAC Cup	TAC Cup	Ruck	0	0	0	0	0	0	0	0	101	202	3	134.4	0	0	0	3	0	0	0	0	3	1	0	0	0	9.97751	-0.274475	10.5265	-0.274475	0	0	3.32584	1.08253	3.32584	0	3.50882	0	0	1	-0.0550187
12329	2014	3	51	18	324	West Coast	TAC Cup	TAC Cup	Defender	0	0	0	0	0	0	0	0	81.4062	186.406	32	1938.4	0	0	11	8	13	0	649.6	0	3	1	0.34375	0.335122	0	311.141	89.6885	82.7245	138.728	0	0.288257	103.714	0.13523	9.72315	8.1535	10.3406	10.6714	0	0.161435	-0.0634992
12343	2014	3	52	19	361	Richmond	TAC Cup	TAC Cup	Forward	0	0	0	0	0	0	0	0	86	182	5	248.8	0	0	1	4	0	0	25.6	0	3	1	0.2	0.102894	0	25.7581	2.70269	23.3299	-0.274475	0	0.104926	8.58602	0.685222	5.15161	2.70269	5.83246	0	0	0.47537	-0.132162
12396	2014	3	53	18	324	Melbourne	TAC Cup	TAC Cup	Defender	0	0	0	0	0	0	0	0	90.1081	196	37	2644	4	1	2	15	20	0	144.8	0	3	1	0.0540541	0.0547655	0	415.361	7.73574	179.771	227.854	0	0.0186242	138.454	0.944128	11.226	3.86787	11.9848	11.3927	0	0.655453	-0.0675919
12395	2014	3	54	18	324	Fremantle	TAC Cup	TAC Cup	Midfielder	0	0	0	0	0	0	0	0	74.8	181.4	25	1512.8	0	0	2	13	10	0	135.2	0	3	1	0.08	0.0893707	0	245.367	16.0878	117.944	111.335	0	0.0655664	81.7889	0.803301	9.81467	8.04391	9.07258	11.1335	0	0.18042	0.0756105
0	2014	3	55	18	11881	Geelong	SANFL	SANFL	Midfielder	0	0	0	0	0	0	0	0	86	182	0	0	0	0	0	0	0	0	0	0	3	0	0	0	0	-0.823424	-0.274475	-0.274475	-0.274475	0	0	-0.274475	0	0	0	0	0	0	0	0
12420	2014	3	56	18	324	Port Adelaide	TAC Cup	TAC Cup	Defender	0	0	0	0	0	0	0	0	92	199	9	552.8	0	0	0	6	3	0	0	0	3	1	0	0	0	81.0446	-0.274475	37.7331	43.586	0	0	27.0149	1.01016	9.00496	0	6.28884	14.5287	0	1	0.301624
0	2014	3	58	18	11881	Adelaide	TAC Cup	TAC Cup	Defender	0	0	0	0	0	0	0	0	97	198	0	0	0	0	0	0	0	0	0	0	3	0	0	0	0	-0.823424	-0.274475	-0.274475	-0.274475	0	0	-0.274475	0	0	0	0	0	0	0	0
12539	2014	4	59	18	324	Geelong	TAC Cup	TAC Cup	Midfielder	0	0	0	0	0	0	0	0	78	184	1	48.8	0	0	0	0	1	0	0	0	3	1	0	0	0	9.57966	-0.274475	-0.274475	10.1286	0	0	3.19322	1.08596	9.57966	0	0	10.1286	0	1	1
12318	2014	4	60	18	324	Carlton	WAFL	WAFL	Defender	0	0	0	0	0	0	0	0	78	178	7	317.6	0	1	7	0	0	0	317.6	0	2	1	1	1	0	42.3387	42.6132	-0.274475	0	0	1.00648	21.1694	-1.01297	6.04839	6.0876	0	0	0	-0.00648283	1
12341	2014	4	61	18	324	Brisbane Lions	NEAFL	A	Defender	0	0	1	0	0	0	0	0	95.0345	200.759	58	4281.6	0	0	19	17	22	0	1397.6	0	3	1	0.327586	0.32642	0	492.152	128.507	173.9	189.745	0	0.261112	164.051	0.216663	8.48537	6.76352	10.2294	8.62478	0	0.20292	-0.205532
12393	2014	4	62	18	324	Western Bulldogs	TAC Cup	TAC Cup	Defender	0	0	0	0	0	1	0	0	85.1923	192.462	26	1825.6	0	0	2	5	19	0	89.6	0	3	1	0.0769231	0.0490798	0	212.512	1.79428	36.5735	174.144	0	0.00844323	70.8372	0.97467	8.17352	0.897142	7.31471	9.16546	0	0.890238	0.105072
0	2014	4	63	19	11881	Carlton	TAC Cup	TAC Cup	Forward	0	0	0	0	0	0	0	0	90	195	0	0	0	0	0	0	0	0	0	0	2	0	0	0	0	-0.548949	-0.274475	-0.274475	0	0	0	-0.274475	0	0	0	0	0	0	0	0
0	2014	4	65	18	11881	Brisbane Lions	TSL	A	Midfielder	0	0	0	0	0	0	0	0	75	194	0	0	0	0	0	0	0	0	0	0	2	0	0	0	0	-0.548949	-0.274475	-0.274475	0	0	0	-0.274475	0	0	0	0	0	0	0	0
0	2014	4	66	18	11881	West Coast	TAC Cup	TAC Cup	Midfielder	0	0	0	0	0	0	0	0	79	185	0	0	0	0	0	0	0	0	0	0	2	0	0	0	0	-0.548949	-0.274475	-0.274475	0	0	0	-0.274475	0	0	0	0	0	0	0	0
12492	2014	4	67	18	324	Richmond	TAC Cup	TAC Cup	Forward	0	0	0	0	0	0	0	0	80	182	20	1302.4	0	0	0	0	20	0	0	0	3	1	0	0	0	223.025	-0.274475	-0.274475	223.574	0	0	74.3417	1.00369	11.1512	0	0	11.1787	0	1	1
12550	2014	4	68	18	324	Fremantle	WAFL	WAFL	Midfielder	0	0	0	0	0	0	0	0	85	181	4	245.6	0	0	0	0	4	0	0	0	3	1	0	0	0	27.4595	-0.274475	-0.274475	28.0084	0	0	9.15316	1.02999	6.86487	0	0	7.00211	0	1	1
12452	2014	4	69	19	361	Port Adelaide	NEAFL	A	Defender	0	0	0	0	0	0	0	0	86.0769	195.154	13	875.2	0	0	0	11	2	0	0	0	3	1	0	0	0	105.276	-0.274475	88.1424	17.4079	0	0	35.0919	1.00782	8.09814	0	8.01295	8.70393	0	1	0.0105199
0	2014	4	70	18	11881	Sydney	Sydney AFL	A	Midfielder	0	0	1	0	0	0	0	0	98	192	0	0	0	0	0	0	0	0	0	0	2	0	0	0	0	-0.548949	-0.274475	-0.274475	0	0	0	-0.274475	0	0	0	0	0	0	0	0
12328	2014	5	73	18	324	Brisbane Lions	TAC Cup	TAC Cup	Defender	0	0	0	0	0	0	0	0	73	180	3	196.8	0	0	3	0	0	0	196.8	0	2	1	1	1	0	13.8594	14.1338	-0.274475	0	0	1.0198	6.92968	-1.03961	4.61979	4.71128	0	0	0	-0.0198043	1
12404	2015	1	1	18	324	Carlton	TAC Cup	TAC Cup	Defender	0	0	0	0	0	0	0	0	93.1429	195	42	2744	0	0	20	22	0	0	1236.8	0	2	1	0.47619	0.450729	0	446.645	218.039	228.606	0	0	0.488172	223.322	0.0236568	10.6344	10.902	10.3912	0	0	-0.0251603	0.022873
12417	2015	1	2	18	324	Brisbane Lions	TAC Cup	TAC Cup	Forward	0	0	0	0	0	0	0	0	97.2593	199	27	1781.6	0	0	17	10	0	0	1146.4	0	2	1	0.62963	0.643467	0	158.34	119.491	38.8489	0	0	0.754649	79.17	-0.509298	5.86445	7.02889	3.88489	0	0	-0.19856	0.337552
12412	2015	1	3	18	324	Sydney	Sydney AFL	A	Defender	0	0	0	1	0	0	0	0	81.5714	187.048	42	2716.8	0	0	20	22	0	0	1296	0	2	1	0.47619	0.477032	0	631.53	316.912	314.618	0	0	0.501817	315.765	-0.00363308	15.0364	15.8456	14.3008	0	0	-0.0538147	0.0489225
12405	2015	1	4	18	324	Melbourne	TAC Cup	TAC Cup	Midfielder	0	0	0	0	0	0	0	0	87.2571	187	35	2060.8	15	1	13	22	0	0	704	3	2	1	0.371429	0.341615	0.2	487.204	123.125	364.079	0	0	0.252718	243.602	0.494565	13.9201	9.47116	16.5491	0	0	0.319606	-0.188858
12408	2015	1	5	18	324	Essendon	TAC Cup	TAC Cup	Midfielder	0	0	0	0	0	0	0	0	75.4359	180.513	39	2379.2	0	0	20	19	0	0	1209.6	0	2	1	0.512821	0.508406	0	464.796	201.451	263.345	0	0	0.433418	232.398	0.133165	11.9179	10.0725	13.8603	0	0	0.154835	-0.162985
12469	2015	1	6	18	324	Essendon	SANFL	SANFL	Defender	0	0	0	0	0	0	0	0	88.4	191.2	5	321.6	0	0	3	2	0	0	190.4	0	2	1	0.6	0.59204	0	33.1387	17.4472	15.6914	0	0	0.526492	16.5693	-0.0529834	6.62774	5.81575	7.84572	0	0	0.122514	-0.183771
12441	2015	1	7	18	324	Greater Western Sydney	TAC Cup	TAC Cup	Midfielder	0	0	0	1	0	0	0	0	86.1111	186.556	18	983.2	0	0	8	10	0	0	430.4	0	2	1	0.444444	0.437754	0	199.146	90.3513	108.794	0	0	0.453695	99.5728	0.0926105	11.0636	11.2939	10.8794	0	0	-0.0208132	0.0166506
12406	2015	1	8	18	324	Gold Coast	WAFL	WAFL	Forward	0	0	0	0	0	0	0	0	71	182	30	1760	0	0	16	14	0	0	954.4	0	2	1	0.533333	0.542273	0	274.943	156.291	118.653	0	0	0.568447	137.472	-0.136893	9.16477	9.76816	8.47519	0	0	-0.0658372	0.0752425
12476	2015	1	9	18	324	Melbourne	TAC Cup	TAC Cup	Forward	0	0	0	0	0	0	0	0	93.1	195.3	10	643.2	0	1	3	7	0	0	188.8	0	2	1	0.3	0.293532	0	37.4407	2.89622	34.5444	0	0	0.077355	18.7203	0.84529	3.74407	0.965408	4.93492	0	0	0.74215	-0.318064
12569	2015	1	10	18	324	Carlton	TAC Cup	TAC Cup	Forward	0	0	0	0	0	0	0	0	95	200	2	109.6	0	1	0	2	0	0	0	0	2	1	0	0	0	19.8152	-0.274475	20.0896	0	0	0	9.90759	1.0277	9.90759	0	10.0448	0	0	1	-0.0138517
12411	2015	1	11	18	324	Adelaide	SANFL	SANFL	Midfielder	0	0	0	0	0	0	0	0	78.3333	184.333	24	1438.4	0	1	8	16	0	0	453.6	0	2	1	0.333333	0.31535	0	259.973	81.2631	178.71	0	0	0.312583	129.987	0.374835	10.8322	10.1579	11.1694	0	0	0.0622521	-0.0311261
12422	2015	1	12	18	324	Carlton	TAC Cup	TAC Cup	Forward	0	0	0	0	0	0	0	0	91.8889	193.333	27	1704	0	1	6	21	0	0	315.2	0	2	1	0.222222	0.184977	0	327.896	62.022	265.874	0	0	0.189151	163.948	0.621697	12.1443	10.337	12.6607	0	0	0.148819	-0.0425198
12457	2015	1	13	18	324	Greater Western Sydney	RFNL	A	Midfielder	0	0	0	1	0	0	0	0	88.8421	188	19	1057.6	0	0	3	16	0	0	153.6	0	2	1	0.157895	0.145234	0	192.395	18.697	173.698	0	0	0.0971802	96.1974	0.80564	10.126	6.23232	10.8561	0	0	0.384525	-0.0720985
12456	2015	1	14	18	324	Brisbane Lions	NEAFL	A	Forward	0	0	0	1	0	0	0	0	88.6667	201.333	30	2020	2	0	10	20	0	0	704	0	2	1	0.333333	0.348515	0	241.957	77.2593	164.698	0	0	0.319309	120.979	0.361381	8.06525	7.72593	8.23491	0	0	0.042072	-0.021036
12403	2015	1	15	18	324	Richmond	TAC Cup	TAC Cup	Forward	0	0	0	0	0	0	0	0	70.5	179	40	2586.4	0	0	18	22	0	0	1148.8	0	2	1	0.45	0.44417	0	347.927	142.623	205.304	0	0	0.409923	173.963	0.180155	8.69817	7.92351	9.33199	0	0	0.0890606	-0.0728678
12464	2015	1	16	19	361	Greater Western Sydney	RFNL	A	Defender	0	0	0	1	0	0	0	0	90.1538	194	13	836.8	0	0	4	9	0	0	252	0	2	1	0.307692	0.301147	0	117.2	47.8204	69.3797	0	0	0.408023	58.6	0.183953	9.01539	11.9551	7.70885	0	0	-0.326076	0.144923
0	2015	1	17	18	12100	Adelaide	TAC Cup	TAC Cup	Defender	0	0	0	0	0	0	0	0	83	187	0	0	0	1	0	0	0	0	0	0	2	0	0	0	0	-0.548949	-0.274475	-0.274475	0	0	0	-0.274475	0	0	0	0	0	0	0	0
12416	2015	1	18	18	324	St Kilda	TAC Cup	TAC Cup	Forward	0	0	0	0	0	0	0	0	75.1	177	40	2466.4	1	1	18	22	0	0	1074.4	1	2	1	0.45	0.435615	1	517.584	209.264	308.32	0	0	0.404309	258.792	0.191383	12.9396	11.6258	14.0146	0	0	0.101537	-0.0830754
12479	2015	1	19	18	324	Hawthorn	SANFL	SANFL	Defender	0	0	0	0	0	0	0	0	90	191	23	1540	2	1	3	20	0	0	168	0	2	1	0.130435	0.109091	0	384.939	29.9555	354.984	0	0	0.0778187	192.47	0.844363	16.7365	9.98516	17.7492	0	0	0.40339	-0.0605085
12483	2015	1	20	18	324	Gold Coast	TAC Cup	TAC Cup	Midfielder	0	0	0	0	0	0	0	0	75	186	15	909.6	1	1	2	13	0	0	112.8	1	2	1	0.133333	0.124011	1	181.751	22.3861	159.365	0	0	0.123169	90.8757	0.753662	12.1168	11.1931	12.2589	0	0	0.0762332	-0.0117282
12582	2015	1	21	18	324	North Melbourne	TAC Cup	TAC Cup	Defender	0	0	0	0	0	0	0	0	95	199	1	40	0	1	0	1	0	0	0	0	2	1	0	0	0	0.036098	-0.274475	0.310573	0	0	0	0.018049	16.2072	0.036098	0	0.310573	0	0	1	-7.6036
12434	2015	1	22	18	324	Hawthorn	TSL	A	Midfielder	0	0	0	0	0	0	0	0	80	174	2	117.6	0	0	2	0	0	0	117.6	0	2	1	1	1	0	29.5594	29.8339	-0.274475	0	0	1.00929	14.7797	-1.01857	14.7797	14.9169	0	0	0	-0.00928553	1
12478	2015	1	23	18	324	Carlton	TAC Cup	TAC Cup	Midfielder	1	0	0	0	0	0	0	0	81.9091	183	11	617.6	0	1	3	8	0	0	162.4	0	2	1	0.272727	0.262953	0	119.653	24.2527	95.4002	0	0	0.202692	59.8265	0.594616	10.8775	8.08423	11.925	0	0	0.256796	-0.0962986
12436	2015	2	24	18	324	Brisbane Lions	NEAFL	A	Forward	0	0	0	1	0	0	0	0	82.7692	185.385	26	1668.8	0	0	16	10	0	0	1034.4	0	2	1	0.615385	0.619847	0	212.723	116.275	96.4487	0	0	0.546601	106.362	-0.0932014	8.18167	7.26717	9.64487	0	0	0.111774	-0.178838
12415	2015	2	25	18	324	Western Bulldogs	TAC Cup	TAC Cup	Forward	0	0	0	0	0	0	0	0	84.8	189.35	20	1258.4	0	0	13	7	0	0	820.8	0	2	1	0.65	0.652257	0	170.392	111.282	59.1099	0	0	0.653094	85.196	-0.306189	8.5196	8.56015	8.44428	0	0	-0.00476048	0.00884089
12445	2015	2	26	18	324	Western Bulldogs	TAC Cup	TAC Cup	Defender	0	0	0	0	0	0	0	0	94	193	1	58.4	0	1	1	0	0	0	58.4	0	2	1	1	1	0	5.02094	5.29541	-0.274475	0	0	1.05467	2.51047	-1.10933	5.02094	5.29541	0	0	0	-0.054666	1
12428	2015	2	27	18	324	Fremantle	TAC Cup	TAC Cup	Midfielder	0	0	0	0	0	0	0	0	81.0645	183.387	31	1680	0	0	12	19	0	0	637.6	0	2	1	0.387097	0.379524	0	351.397	141.163	210.233	0	0	0.401721	175.698	0.196558	11.3354	11.7636	11.0649	0	0	-0.0377794	0.0238607
12573	2015	2	28	18	324	West Coast	SANFL	SANFL	Forward	0	0	0	0	0	0	0	0	79	181	5	261.6	0	1	0	5	0	0	0	0	2	1	0	0	0	41.6343	-0.274475	41.9087	0	0	0	20.8171	1.01319	8.32685	0	8.38175	0	0	1	-0.00659252
0	2015	2	29	19	12100	Essendon	TAC Cup	TAC Cup	Defender	0	0	0	0	0	0	0	0	79	181	0	0	0	0	0	0	0	0	0	0	2	0	0	0	0	-0.548949	-0.274475	-0.274475	0	0	0	-0.274475	0	0	0	0	0	0	0	0
12439	2015	2	30	18	324	Essendon	SANFL	SANFL	Defender	0	0	0	0	0	0	0	0	76	187	3	185.6	0	1	3	0	0	0	185.6	0	2	1	1	1	0	25.6821	25.9565	-0.274475	0	0	1.01069	12.841	-1.02137	8.56069	8.65218	0	0	0	-0.0106874	1
12463	2015	2	31	18	324	North Melbourne	TAC Cup	TAC Cup	Defender	0	0	0	0	0	0	0	0	86.1429	184	21	1260.8	0	1	6	15	0	0	338.4	0	2	1	0.285714	0.268401	0	223.246	68.1957	155.051	0	0	0.305473	111.623	0.389055	10.6308	11.3659	10.3367	0	0	-0.0691543	0.0276617
0	2015	2	32	18	12100	Collingwood	TAC Cup	TAC Cup	Midfielder	0	0	0	0	0	0	0	0	91	190	0	0	0	1	0	0	0	0	0	0	2	0	0	0	0	-0.548949	-0.274475	-0.274475	0	0	0	-0.274475	0	0	0	0	0	0	0	0
12502	2015	2	33	19	361	North Melbourne	TSL	A	Defender	0	0	0	0	0	0	0	0	87	190	4	199.2	0	1	0	4	0	0	0	0	2	1	0	0	0	27.7142	-0.274475	27.9887	0	0	0	13.8571	1.01981	6.92856	0	6.99718	0	0	1	-0.00990374
12466	2015	2	34	18	324	Gold Coast	WAFL	WAFL	Midfielder	0	0	0	0	0	0	0	0	75	186	8	513.6	0	1	4	4	0	0	259.2	0	2	1	0.5	0.504673	0	55.6747	37.4273	18.2474	0	0	0.672249	27.8373	-0.344498	6.95934	9.35681	4.56186	0	0	-0.344498	0.344498
12414	2015	2	35	22	484	Western Bulldogs	WAFL	WAFL	Defender	0	0	0	0	0	0	0	0	97.0476	192.524	21	1541.6	2	0	11	10	0	0	833.6	2	2	1	0.52381	0.540737	1	264.575	131.525	133.05	0	0	0.497119	132.287	0.00576284	12.5988	11.9568	13.305	0	0	0.0509554	-0.056051
12448	2015	2	36	18	324	West Coast	TAC Cup	TAC Cup	Defender	0	0	0	0	0	0	0	0	79.3333	185.667	6	367.2	0	1	2	4	0	0	119.2	0	2	1	0.333333	0.324619	0	36.7344	9.1502	27.5842	0	0	0.249091	18.3672	0.501818	6.1224	4.5751	6.89605	0	0	0.252728	-0.126364
12486	2015	2	37	18	324	Port Adelaide	SANFL	SANFL	Defender	0	0	0	0	0	0	0	0	81.3333	191	3	194.4	0	0	1	2	0	0	66.4	0	2	1	0.333333	0.341564	0	49.6039	18.7575	30.8465	0	0	0.378145	24.802	0.243709	16.5346	18.7575	15.4232	0	0	-0.134436	0.0672179
12517	2015	2	38	18	324	Fremantle	TAC Cup	TAC Cup	Midfielder	0	0	0	0	0	0	0	0	82	187	4	208.8	0	1	0	4	0	0	0	0	2	1	0	0	0	36.388	-0.274475	36.6625	0	0	0	18.194	1.01509	9.097	0	9.16562	0	0	1	-0.007543
12444	2015	3	39	18	324	Brisbane Lions	TAC Cup	TAC Cup	Midfielder	1	0	0	0	0	0	0	0	81.7083	186.083	24	1388	0	0	11	13	0	0	621.6	0	2	1	0.458333	0.447839	0	335.725	147.171	188.553	0	0	0.438369	167.862	0.123262	13.9885	13.3792	14.5041	0	0	0.0435586	-0.0368572
12488	2015	3	40	18	324	St Kilda	TAC Cup	TAC Cup	Defender	0	0	0	0	0	0	0	0	79.25	188	4	209.6	0	0	1	3	0	0	58.4	0	2	1	0.25	0.278626	0	50.673	10.947	39.726	0	0	0.216032	25.3365	0.567936	12.6682	10.947	13.242	0	0	0.135872	-0.0452905
0	2015	3	41	18	12100	Greater Western Sydney	RFNL	A	Forward	0	0	0	1	0	0	0	0	101	199	0	0	0	0	0	0	0	0	0	0	2	0	0	0	0	-0.548949	-0.274475	-0.274475	0	0	0	-0.274475	0	0	0	0	0	0	0	0
0	2015	3	42	18	12100	Melbourne	TAC Cup	TAC Cup	Ruck	0	0	0	0	0	0	0	0	88	199	0	0	0	0	0	0	0	0	0	0	2	0	0	0	0	-0.548949	-0.274475	-0.274475	0	0	0	-0.274475	0	0	0	0	0	0	0	0
12455	2015	3	43	18	324	North Melbourne	NEAFL	A	Forward	0	0	0	0	0	0	0	0	74.5	180	8	407.2	0	0	4	4	0	0	232	0	2	1	0.5	0.569745	0	35.486	15.5485	19.9375	0	0	0.438159	17.743	0.123682	4.43575	3.88713	4.98437	0	0	0.123682	-0.123682
12471	2015	3	44	18	324	Hawthorn	TAC Cup	TAC Cup	Defender	0	0	0	0	0	0	0	0	78	181	20	1256.8	0	1	1	19	0	0	64	0	2	1	0.05	0.050923	0	204.1	5.82472	198.275	0	0	0.0285385	102.05	0.942923	10.205	5.82472	10.4355	0	0	0.429229	-0.022591
12526	2015	3	45	18	324	Port Adelaide	TAC Cup	TAC Cup	Forward	0	0	0	0	0	0	0	0	81	185	5	259.2	0	1	0	5	0	0	0	0	2	1	0	0	0	19.5241	-0.274475	19.7985	0	0	0	9.76203	1.02812	3.90481	0	3.95971	0	0	1	-0.0140583
0	2015	3	46	18	12100	Melbourne	TAC Cup	TAC Cup	Forward	0	0	0	0	0	0	0	0	90	193	0	0	0	0	0	0	0	0	0	0	2	0	0	0	0	-0.548949	-0.274475	-0.274475	0	0	0	-0.274475	0	0	0	0	0	0	0	0
12572	2015	3	47	18	324	Brisbane Lions	TAC Cup	TAC Cup	Defender	0	0	0	0	0	0	0	0	94	197	1	58.4	0	0	0	1	0	0	0	0	2	1	0	0	0	0.749343	-0.274475	1.02382	0	0	0	0.374672	1.73257	0.749343	0	1.02382	0	0	1	-0.366287
12443	2015	3	48	18	324	Western Bulldogs	SANFL	SANFL	Defender	0	0	0	0	0	0	0	0	81.6667	187	18	1098.4	0	0	6	12	0	0	359.2	0	2	1	0.333333	0.327021	0	242.936	80.2104	162.726	0	0	0.33017	121.468	0.33966	13.4965	13.3684	13.5605	0	0	0.00948972	-0.00474486
0	2015	3	49	18	12100	St Kilda	TAC Cup	TAC Cup	Defender	0	0	0	0	0	0	1	0	83	184	0	0	0	0	0	0	0	0	0	0	2	0	0	0	0	-0.548949	-0.274475	-0.274475	0	0	0	-0.274475	0	0	0	0	0	0	0	0
12462	2015	3	50	19	361	Richmond	SANFL	SANFL	Defender	0	0	0	0	0	0	0	0	75.3333	188	15	882.4	0	0	8	7	0	0	476.8	0	2	1	0.533333	0.540345	0	158.625	120.743	37.8814	0	0	0.761189	79.3124	-0.522378	10.575	15.0929	5.41162	0	0	-0.427229	0.488262
0	2015	3	51	18	12100	Sydney	TAC Cup	TAC Cup	Midfielder	0	0	0	0	0	0	0	0	82	182	0	0	0	0	0	0	0	0	0	0	2	0	0	0	0	-0.548949	-0.274475	-0.274475	0	0	0	-0.274475	0	0	0	0	0	0	0	0
12433	2015	3	52	20	400	Gold Coast	TSL	A	Defender	0	0	0	0	0	0	0	0	82	182	5	288	0	0	3	2	0	0	165.6	0	2	1	0.6	0.575	0	28.5786	18.7265	9.8521	0	0	0.655264	14.2893	-0.310527	5.71573	6.24218	4.92605	0	0	-0.092106	0.138159
12460	2015	3	53	18	324	Carlton	TAC Cup	TAC Cup	Forward	0	0	0	0	0	0	1	0	90.1429	191	28	1714.4	0	0	8	20	0	0	506.4	0	2	1	0.285714	0.29538	0	215.945	75.5054	140.439	0	0	0.349652	107.972	0.300697	7.71231	9.43818	7.02196	0	0	-0.223781	0.0895123
12447	2015	4	55	21	441	Fremantle	VFL	A	Defender	0	0	0	0	0	0	0	0	92.7143	194	14	1002.4	0	0	12	2	0	0	868.8	0	2	1	0.857143	0.86672	0	121.202	104.456	16.7456	0	0	0.861837	60.601	-0.723674	8.65728	8.70469	8.37282	0	0	-0.00547634	0.0328581
12513	2015	4	56	18	324	Sydney	SANFL	SANFL	Midfielder	0	0	0	0	0	0	0	0	84	190	1	47.2	0	0	0	1	0	0	0	0	2	1	0	0	0	5.4321	-0.274475	5.70658	0	0	0	2.71605	1.10106	5.4321	0	5.70658	0	0	1	-0.0505283
12530	2015	4	57	18	324	West Coast	TAC Cup	TAC Cup	Forward	0	0	0	0	0	0	0	0	81	184	4	218.4	0	0	0	4	0	0	0	0	2	1	0	0	0	37.7233	-0.274475	37.9978	0	0	0	18.8617	1.01455	9.43084	0	9.49945	0	0	1	-0.00727599
12454	2015	4	58	19	361	Collingwood	TAC Cup	TAC Cup	Midfielder	0	0	0	0	0	0	0	0	78	186.75	24	1512	0	0	6	18	0	0	336	0	2	1	0.25	0.222222	0	297.055	64.0898	232.965	0	0	0.215751	148.527	0.568498	12.3773	10.6816	12.9425	0	0	0.136996	-0.0456654
0	2015	4	59	18	12100	Geelong	TSL	A	Defender	0	0	0	0	0	0	0	0	85	196	0	0	0	0	0	0	0	0	0	0	2	0	0	0	0	-0.548949	-0.274475	-0.274475	0	0	0	-0.274475	0	0	0	0	0	0	0	0
12503	2015	4	60	18	324	North Melbourne	WAFL	WAFL	Defender	0	0	0	0	0	0	0	0	75	181	12	740	0	0	0	12	0	0	0	0	2	1	0	0	0	115.903	-0.274475	116.178	0	0	0	57.9516	1.00474	9.6586	0	9.68148	0	0	1	-0.00236814
12467	2015	4	61	26	676	Fremantle	WAFL	WAFL	Forward	0	0	0	0	0	0	0	0	79	185	6	378.4	0	0	6	0	0	0	378.4	0	2	1	1	1	0	61.162	61.4365	-0.274475	0	0	1.00449	30.581	-1.00898	10.1937	10.2394	0	0	0	-0.00448767	1
0	2015	4	62	18	12100	West Coast	SANFL	SANFL	Forward	0	0	0	0	0	0	0	0	72	192	0	0	0	0	0	0	0	0	0	0	2	0	0	0	0	-0.548949	-0.274475	-0.274475	0	0	0	-0.274475	0	0	0	0	0	0	0	0
12473	2015	5	63	22	484	Collingwood	VFL	A	Midfielder	0	0	0	0	0	0	0	0	88.6667	191.167	6	356	0	0	5	1	0	0	296.8	0	2	1	0.833333	0.833708	0	82.3329	74.2935	8.03937	0	0	0.902355	41.1664	-0.80471	13.7221	14.8587	8.03937	0	0	-0.0828263	0.414131
0	2015	5	64	18	12100	Essendon	TAC Cup	TAC Cup	Forward	0	0	0	0	0	0	0	0	81	183	0	0	0	0	0	0	0	0	0	0	2	0	0	0	0	-0.548949	-0.274475	-0.274475	0	0	0	-0.274475	0	0	0	0	0	0	0	0
12438	2015	5	65	18	324	Collingwood	TAC Cup	TAC Cup	Forward	0	0	0	0	0	0	0	0	78.9231	182.615	13	784	0	0	10	3	0	0	604.8	0	2	1	0.769231	0.771429	0	74.6965	60.473	14.2235	0	0	0.809582	37.3483	-0.619165	5.74589	6.0473	4.74118	0	0	-0.052457	0.174857
12458	2015	5	67	22	484	Richmond	WAFL	WAFL	Defender	0	0	0	0	0	0	0	0	84.5556	192	9	552	0	0	2	7	0	0	120.8	0	2	1	0.222222	0.218841	0	91.7484	8.74032	83.0081	0	0	0.095264	45.8742	0.809472	10.1943	4.37016	11.8583	0	0	0.571312	-0.163232
12551	2015	6	69	19	361	Geelong	QAFL	A	Forward	0	0	0	0	0	0	0	0	102	198	6	366.4	0	0	0	6	0	0	0	0	2	1	0	0	0	49.616	-0.274475	49.8905	0	0	0	24.808	1.01106	8.26933	0	8.31508	0	0	1	-0.00553198
0	2015	7	70	18	12100	Geelong	SANFL	SANFL	Defender	0	0	0	0	0	0	0	0	63	181	0	0	0	0	0	0	0	0	0	0	2	0	0	0	0	-0.548949	-0.274475	-0.274475	0	0	0	-0.274475	0	0	0	0	0	0	0	0
12499	2016	1	1	18	324	Essendon	TAC Cup	TAC Cup	Defender	0	0	0	0	0	0	0	0	78	178	20	1288.8	0	0	20	0	0	0	1288.8	0	1	1	1	1	0	209.893	209.893	0	0	0	1	209.893	0	10.4947	10.4947	0	0	0	0	1
12506	2016	1	2	18	324	Greater Western Sydney	TAC Cup	TAC Cup	Midfielder	0	0	0	0	0	0	0	0	83	186	12	711.2	0	1	12	0	0	0	711.2	0	1	1	1	1	0	142.213	142.213	0	0	0	1	142.213	0	11.8511	11.8511	0	0	0	0	1
12520	2016	1	3	18	324	Brisbane Lions	TAC Cup	TAC Cup	Midfielder	0	0	0	0	0	0	0	0	77	186	18	1128.8	0	1	18	0	0	0	1128.8	0	1	1	1	1	0	169.804	169.804	0	0	0	1	169.804	0	9.43356	9.43356	0	0	0	0	1
12500	2016	1	4	18	324	Gold Coast	TAC Cup	TAC Cup	Midfielder	0	0	0	0	0	0	0	0	76	178	13	738.4	0	0	13	0	0	0	738.4	0	1	1	1	1	0	124.804	124.804	0	0	0	1	124.804	0	9.60032	9.60032	0	0	0	0	1
12568	2016	1	5	18	324	Greater Western Sydney	TAC Cup	TAC Cup	Midfielder	0	0	0	1	0	0	0	0	82	190	2	90.4	0	0	2	0	0	0	90.4	0	1	1	1	1	0	6.88017	6.88017	0	0	0	1	6.88017	0	3.44009	3.44009	0	0	0	0	1
12490	2016	1	6	18	324	Carlton	WAFL	WAFL	Midfielder	0	0	0	0	0	0	0	0	74	180	20	1175.2	3	0	20	0	0	0	1175.2	3	1	1	1	1	1	184.399	184.399	0	0	0	1	184.399	0	9.21995	9.21995	0	0	0	0	1
12565	2016	1	7	18	324	Gold Coast	TAC Cup	TAC Cup	Defender	0	0	0	0	0	0	0	0	84	193	4	256	0	1	4	0	0	0	256	0	1	1	1	1	0	24.6248	24.6248	0	0	0	1	24.6248	0	6.1562	6.1562	0	0	0	0	1
12518	2016	1	8	18	324	Fremantle	WAFL	WAFL	Defender	0	0	0	0	0	0	0	0	95	193	13	810.4	0	0	13	0	0	0	810.4	0	1	1	1	1	0	61.3765	61.3765	0	0	0	1	61.3765	0	4.72127	4.72127	0	0	0	0	1
12543	2016	1	9	18	324	Gold Coast	TAC Cup	TAC Cup	Midfielder	0	0	0	0	0	0	0	0	82	189	3	161.6	0	0	3	0	0	0	161.6	0	1	1	1	1	0	21.5665	21.5665	0	0	0	1	21.5665	0	7.18882	7.18882	0	0	0	0	1
12501	2016	1	10	18	324	Gold Coast	AFL Cairns	A	Midfielder	0	0	0	1	0	0	0	0	78	187	11	635.2	0	1	11	0	0	0	635.2	0	1	1	1	1	0	97.5136	97.5136	0	0	0	1	97.5136	0	8.86487	8.86487	0	0	0	0	1
12498	2016	1	11	18	324	Sydney	TAC Cup	TAC Cup	Forward	0	0	0	0	0	0	0	0	74	183	9	543.2	0	1	9	0	0	0	543.2	0	1	1	1	1	0	80.1807	80.1807	0	0	0	1	80.1807	0	8.90896	8.90896	0	0	0	0	1
12505	2016	1	12	18	324	North Melbourne	TAC Cup	TAC Cup	Midfielder	0	0	0	0	0	0	0	0	75	182	13	719.2	0	0	13	0	0	0	719.2	0	1	1	1	1	0	77.0848	77.0848	0	0	0	1	77.0848	0	5.9296	5.9296	0	0	0	0	1
0	2016	1	13	18	12321	West Coast	TAC Cup	TAC Cup	Forward	0	0	0	0	0	0	0	0	81	186	0	0	0	0	0	0	0	0	0	0	1	0	0	0	0	-0.274475	-0.274475	0	0	0	0	-0.274475	0	0	0	0	0	0	0	0
12536	2016	1	14	18	324	Greater Western Sydney	RFNL	A	Midfielder	0	0	0	1	0	0	0	0	77	184	8	443.2	0	0	8	0	0	0	443.2	0	1	1	1	1	0	65.1081	65.1081	0	0	0	1	65.1081	0	8.13851	8.13851	0	0	0	0	1
12537	2016	1	15	18	324	Adelaide	TAC Cup	TAC Cup	Midfielder	0	0	0	0	0	0	0	0	78	182	1	64	0	0	1	0	0	0	64	0	1	1	1	1	0	9.06906	9.06906	0	0	0	1	9.06906	0	9.06906	9.06906	0	0	0	0	1
12575	2016	1	16	18	324	Port Adelaide	TAC Cup	TAC Cup	Forward	0	0	0	0	0	0	0	0	88	198	2	124.8	0	1	2	0	0	0	124.8	0	1	1	1	1	0	12.9953	12.9953	0	0	0	1	12.9953	0	6.49765	6.49765	0	0	0	0	1
12519	2016	1	17	18	324	Brisbane Lions	TAC Cup	TAC Cup	Midfielder	0	0	0	0	0	0	0	0	84	192	16	951.2	0	0	16	0	0	0	951.2	0	1	1	1	1	0	173.932	173.932	0	0	0	1	173.932	0	10.8707	10.8707	0	0	0	0	1
12497	2016	1	18	18	324	Port Adelaide	WAFL	WAFL	Midfielder	0	0	0	0	0	0	0	0	91	187	21	1142.4	1	0	21	0	0	0	1142.4	1	1	1	1	1	1	262.081	262.081	0	0	0	1	262.081	0	12.48	12.48	0	0	0	0	1
12542	2016	1	19	19	361	Western Bulldogs	WAFL	WAFL	Forward	0	0	0	0	0	0	0	0	87	205	2	105.6	0	0	2	0	0	0	105.6	0	1	1	1	1	0	8.78316	8.78316	0	0	0	1	8.78316	0	4.39158	4.39158	0	0	0	0	1
0	2016	1	20	18	12321	Greater Western Sydney	BHFL	A	Defender	0	0	0	1	0	0	0	0	72	182	0	0	0	0	0	0	0	0	0	0	1	0	0	0	0	-0.274475	-0.274475	0	0	0	0	-0.274475	0	0	0	0	0	0	0	0
12510	2016	1	21	18	324	Sydney	SANFL	SANFL	Forward	0	1	0	0	0	0	0	0	75	185	17	1016	0	1	17	0	0	0	1016	0	1	1	1	1	0	141.859	141.859	0	0	0	1	141.859	0	8.34464	8.34464	0	0	0	0	1
0	2016	2	22	18	12321	Essendon	TAC Cup	TAC Cup	Defender	0	0	0	0	0	0	0	0	79	192	0	0	0	0	0	0	0	0	0	0	1	0	0	0	0	-0.274475	-0.274475	0	0	0	0	-0.274475	0	0	0	0	0	0	0	0
12548	2016	2	23	18	324	Brisbane Lions	TAC Cup	TAC Cup	Defender	0	0	0	0	0	0	0	0	80	186	9	572	0	0	9	0	0	0	572	0	1	1	1	1	0	161.091	161.091	0	0	0	1	161.091	0	17.899	17.899	0	0	0	0	1
12524	2016	2	24	19	361	Brisbane Lions	TAC Cup	TAC Cup	Defender	0	0	0	0	0	0	0	0	79	181	8	439.2	0	0	8	0	0	0	439.2	0	1	1	1	1	0	61.0459	61.0459	0	0	0	1	61.0459	0	7.63074	7.63074	0	0	0	0	1
12523	2016	2	25	19	361	St Kilda	NEAFL	A	Forward	1	0	0	0	0	0	0	0	73	182	4	228	0	1	4	0	0	0	228	0	1	1	1	1	0	22.9739	22.9739	0	0	0	1	22.9739	0	5.74348	5.74348	0	0	0	0	1
12507	2016	2	26	18	324	Geelong	NEAFL	A	Midfielder	0	0	0	0	0	0	0	0	79	179	12	689.6	0	1	12	0	0	0	689.6	0	1	1	1	1	0	105.61	105.61	0	0	0	1	105.61	0	8.8008	8.8008	0	0	0	0	1
12522	2016	2	27	18	324	Carlton	WAFL	WAFL	Forward	0	0	0	0	0	0	0	0	68	175	17	955.2	0	0	17	0	0	0	955.2	0	1	1	1	1	0	123.111	123.111	0	0	0	1	123.111	0	7.24181	7.24181	0	0	0	0	1
12579	2016	2	28	18	324	Western Bulldogs	TAC Cup	TAC Cup	Midfielder	0	0	0	0	0	0	0	0	80	187	1	64.8	0	1	1	0	0	0	64.8	0	1	1	1	1	0	3.32902	3.32902	0	0	0	1	3.32902	0	3.32902	3.32902	0	0	0	0	1
12535	2016	2	29	18	324	Richmond	WAFL	WAFL	Forward	1	0	0	0	0	0	0	0	70	175	6	329.6	0	0	6	0	0	0	329.6	0	1	1	1	1	0	33.4845	33.4845	0	0	0	1	33.4845	0	5.58076	5.58076	0	0	0	0	1
0	2016	2	30	18	12321	Collingwood	TAC Cup	TAC Cup	Defender	0	0	0	0	0	0	0	0	93	193	0	0	0	0	0	0	0	0	0	0	1	0	0	0	0	-0.274475	-0.274475	0	0	0	0	-0.274475	0	0	0	0	0	0	0	0
12577	2016	2	31	18	324	Essendon	TAC Cup	TAC Cup	Forward	0	0	0	0	0	0	0	0	94	188	2	126.4	0	1	2	0	0	0	126.4	0	1	1	1	1	0	29.5454	29.5454	0	0	0	1	29.5454	0	14.7727	14.7727	0	0	0	0	1
12558	2016	2	32	18	324	Port Adelaide	TAC Cup	TAC Cup	Midfielder	0	0	0	0	0	0	0	0	85	186	3	145.6	0	0	3	0	0	0	145.6	0	1	1	1	1	0	7.07425	7.07425	0	0	0	1	7.07425	0	2.35808	2.35808	0	0	0	0	1
0	2016	2	33	18	12321	Port Adelaide	TAC Cup	TAC Cup	Midfielder	0	0	0	0	0	0	0	0	78	188	0	0	0	1	0	0	0	0	0	0	1	0	0	0	0	-0.274475	-0.274475	0	0	0	0	-0.274475	0	0	0	0	0	0	0	0
0	2016	2	34	18	12321	North Melbourne	NEAFL	A	Defender	0	0	0	0	0	0	0	0	80	194	0	0	0	0	0	0	0	0	0	0	1	0	0	0	0	-0.274475	-0.274475	0	0	0	0	-0.274475	0	0	0	0	0	0	0	0
12547	2016	2	35	18	324	Collingwood	TAC Cup	TAC Cup	Midfielder	0	0	0	0	0	0	1	0	73	178	5	289.6	0	0	5	0	0	0	289.6	0	1	1	1	1	0	28.6911	28.6911	0	0	0	1	28.6911	0	5.73823	5.73823	0	0	0	0	1
12564	2016	2	36	18	324	North Melbourne	QAFL	A	Midfielder	1	0	0	0	0	0	0	0	73	189	2	121.6	0	0	2	0	0	0	121.6	0	1	1	1	1	0	12.1393	12.1393	0	0	0	1	12.1393	0	6.06966	6.06966	0	0	0	0	1
0	2016	2	37	18	12321	West Coast	WAFL	WAFL	Defender	0	0	0	0	0	0	0	0	79	192	0	0	0	0	0	0	0	0	0	0	1	0	0	0	0	-0.274475	-0.274475	0	0	0	0	-0.274475	0	0	0	0	0	0	0	0
12549	2016	2	38	18	324	Fremantle	TAC Cup	TAC Cup	Ruck	0	0	0	0	0	0	0	0	111	201	8	537.6	0	1	8	0	0	0	537.6	0	1	1	1	1	0	69.227	69.227	0	0	0	1	69.227	0	8.65337	8.65337	0	0	0	0	1
12559	2016	2	39	18	324	St Kilda	TAC Cup	TAC Cup	Forward	0	0	0	0	0	0	0	0	89	193	1	48.8	0	0	1	0	0	0	48.8	0	1	1	1	1	0	2.01341	2.01341	0	0	0	1	2.01341	0	2.01341	2.01341	0	0	0	0	1
12508	2016	2	40	23	529	Geelong	VFL	A	Defender	0	0	0	0	0	0	0	0	88	190	18	1177.6	0	0	18	0	0	0	1177.6	0	1	1	1	1	0	228.786	228.786	0	0	0	1	228.786	0	12.7103	12.7103	0	0	0	0	1
12546	2016	2	41	18	324	Fremantle	SANFL	SANFL	Defender	0	0	0	0	0	0	0	0	93	193	10	644	0	0	10	0	0	0	644	0	1	1	1	1	0	64.5005	64.5005	0	0	0	1	64.5005	0	6.45005	6.45005	0	0	0	0	1
0	2016	3	42	18	12321	Essendon	TAC Cup	TAC Cup	Midfielder	0	0	0	0	0	0	0	0	79	184	0	0	0	0	0	0	0	0	0	0	1	0	0	0	0	-0.274475	-0.274475	0	0	0	0	-0.274475	0	0	0	0	0	0	0	0
0	2016	3	43	18	12321	Geelong	TAC Cup	TAC Cup	Ruck	0	0	0	0	0	0	0	0	95	194	0	0	0	0	0	0	0	0	0	0	1	0	0	0	0	-0.274475	-0.274475	0	0	0	0	-0.274475	0	0	0	0	0	0	0	0
0	2016	3	44	18	12321	Adelaide	TAC Cup	TAC Cup	Midfielder	0	0	0	0	0	0	0	0	84	184	0	0	0	1	0	0	0	0	0	0	1	0	0	0	0	-0.274475	-0.274475	0	0	0	0	-0.274475	0	0	0	0	0	0	0	0
0	2016	3	45	18	12321	Sydney	TAC Cup	TAC Cup	Defender	0	0	0	0	0	0	0	0	90	193	0	0	0	1	0	0	0	0	0	0	1	0	0	0	0	-0.274475	-0.274475	0	0	0	0	-0.274475	0	0	0	0	0	0	0	0
12493	2016	3	46	22	484	Melbourne	VFL	A	Midfielder	0	0	0	0	0	0	0	0	81	189	20	1234.4	0	1	20	0	0	0	1234.4	0	1	1	1	1	0	204.464	204.464	0	0	0	1	204.464	0	10.2232	10.2232	0	0	0	0	1
12489	2016	3	47	18	324	Carlton	HFL	A	Defender	0	0	0	0	0	0	0	0	89	196	8	487.2	0	1	8	0	0	0	487.2	0	1	1	1	1	0	47.873	47.873	0	0	0	1	47.873	0	5.98412	5.98412	0	0	0	0	1
0	2016	3	48	21	12321	Sydney	WAFL	WAFL	Ruck	0	0	0	0	0	0	0	0	101	204	0	0	0	0	0	0	0	0	0	0	1	0	0	0	0	-0.274475	-0.274475	0	0	0	0	-0.274475	0	0	0	0	0	0	0	0
12561	2016	3	49	18	324	Western Bulldogs	SANFL	SANFL	Defender	0	0	0	0	0	0	0	0	88	197	7	497.6	0	1	7	0	0	0	497.6	0	1	1	1	1	0	38.6263	38.6263	0	0	0	1	38.6263	0	5.51804	5.51804	0	0	0	0	1
12581	2016	3	50	18	324	Collingwood	TAC Cup	TAC Cup	Forward	0	0	0	0	0	0	0	0	89	182	1	55.2	0	1	1	0	0	0	55.2	0	1	1	1	1	0	1.14736	1.14736	0	0	0	1	1.14736	0	1.14736	1.14736	0	0	0	0	1
0	2016	3	51	18	12321	Adelaide	NEAFL	A	Forward	0	0	0	0	0	0	0	0	84	196	0	0	0	0	0	0	0	0	0	0	1	0	0	0	0	-0.274475	-0.274475	0	0	0	0	-0.274475	0	0	0	0	0	0	0	0
0	2016	3	52	21	12321	West Coast	SANFL	SANFL	Forward	0	0	0	0	0	0	0	0	75	177	0	0	0	0	0	0	0	0	0	0	1	0	0	0	0	-0.274475	-0.274475	0	0	0	0	-0.274475	0	0	0	0	0	0	0	0
12578	2016	3	53	18	324	Richmond	SANFL	SANFL	Midfielder	0	0	0	0	0	0	0	0	83	180	2	105.6	0	0	2	0	0	0	105.6	0	1	1	1	1	0	27.8067	27.8067	0	0	0	1	27.8067	0	13.9033	13.9033	0	0	0	0	1
0	2016	4	54	19	12321	Greater Western Sydney	TAC Cup	TAC Cup	Forward	0	0	0	1	0	0	0	0	82	189	0	0	0	0	0	0	0	0	0	0	1	0	0	0	0	-0.274475	-0.274475	0	0	0	0	-0.274475	0	0	0	0	0	0	0	0
12571	2016	4	55	18	324	Brisbane Lions	NEAFL	A	Midfielder	0	0	0	1	0	0	0	0	82	193	5	288	0	0	5	0	0	0	288	0	1	1	1	1	0	58.6175	58.6175	0	0	0	1	58.6175	0	11.7235	11.7235	0	0	0	0	1
0	2016	4	56	18	12321	St Kilda	TAC Cup	TAC Cup	Midfielder	0	0	0	0	0	0	0	0	76	186	0	0	0	0	0	0	0	0	0	0	1	0	0	0	0	-0.274475	-0.274475	0	0	0	0	-0.274475	0	0	0	0	0	0	0	0
12576	2016	4	57	18	324	Collingwood	TAC Cup	TAC Cup	Midfielder	0	0	0	0	0	0	1	0	72	178	2	114.4	0	0	2	0	0	0	114.4	0	1	1	1	1	0	12.1018	12.1018	0	0	0	1	12.1018	0	6.05091	6.05091	0	0	0	0	1
12525	2016	4	59	18	324	Carlton	TAC Cup	TAC Cup	Midfielder	0	0	0	0	0	0	0	0	76	177	1	59.2	0	1	1	0	0	0	59.2	0	1	1	1	1	0	0.287135	0.287135	0	0	0	1	0.287135	0	0.287135	0.287135	0	0	0	0	1
0	2016	4	60	19	12321	Geelong	WAFL	WAFL	Midfielder	0	0	0	0	0	0	0	0	82	181	0	0	0	0	0	0	0	0	0	0	1	0	0	0	0	-0.274475	-0.274475	0	0	0	0	-0.274475	0	0	0	0	0	0	0	0
12521	2016	4	61	18	324	Carlton	TAC Cup	TAC Cup	Defender	0	0	0	0	0	0	0	0	81	189	15	894.4	0	0	15	0	0	0	894.4	0	1	1	1	1	0	167.725	167.725	0	0	0	1	167.725	0	11.1816	11.1816	0	0	0	0	1
0	2016	4	62	18	12321	Adelaide	TAC Cup	TAC Cup	Midfielder	0	0	0	0	0	0	0	0	73	183	0	0	0	0	0	0	0	0	0	0	1	0	0	0	0	-0.274475	-0.274475	0	0	0	0	-0.274475	0	0	0	0	0	0	0	0
0	2016	4	63	18	12321	Essendon	TAC Cup	TAC Cup	Midfielder	0	0	0	0	0	0	0	0	85	187	0	0	0	0	0	0	0	0	0	0	1	0	0	0	0	-0.274475	-0.274475	0	0	0	0	-0.274475	0	0	0	0	0	0	0	0
0	2016	4	64	18	12321	Melbourne	TAC Cup	TAC Cup	Midfielder	0	0	0	0	0	0	0	0	73	177	0	0	0	1	0	0	0	0	0	0	1	0	0	0	0	-0.274475	-0.274475	0	0	0	0	-0.274475	0	0	0	0	0	0	0	0
0	2016	4	65	18	12321	Carlton	TAC Cup	TAC Cup	Forward	0	0	0	0	0	0	0	0	93	194	0	0	0	0	0	0	0	0	0	0	1	0	0	0	0	-0.274475	-0.274475	0	0	0	0	-0.274475	0	0	0	0	0	0	0	0
12544	2016	4	66	20	400	Fremantle	VFL	A	Defender	0	0	0	0	0	0	0	0	85	186	11	714.4	2	0	11	0	0	0	714.4	2	1	1	1	1	1	156.06	156.06	0	0	0	1	156.06	0	14.1873	14.1873	0	0	0	0	1
12532	2016	4	67	18	324	Gold Coast	QAFL	A	Forward	0	0	0	1	0	0	0	0	84	184	4	238.4	0	0	4	0	0	0	238.4	0	1	1	1	1	0	19.1535	19.1535	0	0	0	1	19.1535	0	4.78838	4.78838	0	0	0	0	1
0	2016	4	68	21	12321	Geelong	VFL	A	Forward	0	0	0	0	0	0	0	0	95	194	0	0	0	1	0	0	0	0	0	0	1	0	0	0	0	-0.274475	-0.274475	0	0	0	0	-0.274475	0	0	0	0	0	0	0	0
0	2016	4	69	25	12321	Geelong	GFL	A	Ruck	0	0	0	0	0	0	0	0	99	200	0	0	0	0	0	0	0	0	0	0	1	0	0	0	0	-0.274475	-0.274475	0	0	0	0	-0.274475	0	0	0	0	0	0	0	0
0	2016	4	70	19	12321	Western Bulldogs	TAC Cup	TAC Cup	Forward	0	0	0	0	0	0	0	0	75	190	0	0	0	0	0	0	0	0	0	0	1	0	0	0	0	-0.274475	-0.274475	0	0	0	0	-0.274475	0	0	0	0	0	0	0	0
0	2016	5	71	18	12321	Brisbane Lions	TAC Cup	TAC Cup	Midfielder	0	0	0	0	0	0	0	0	78	182	0	0	0	0	0	0	0	0	0	0	1	0	0	0	0	-0.274475	-0.274475	0	0	0	0	-0.274475	0	0	0	0	0	0	0	0
0	2016	5	72	18	12321	Richmond	TAC Cup	TAC Cup	Defender	0	0	0	0	0	0	0	0	84	192	0	0	0	0	0	0	0	0	0	0	1	0	0	0	0	-0.274475	-0.274475	0	0	0	0	-0.274475	0	0	0	0	0	0	0	0
12563	2016	5	73	18	324	North Melbourne	TAC Cup	TAC Cup	Forward	0	0	0	0	0	0	0	0	85	198	2	126.4	0	0	2	0	0	0	126.4	0	1	1	1	1	0	1.53414	1.53414	0	0	0	1	1.53414	0	0.767072	0.767072	0	0	0	0	1
[truncated: 2 more columns]

## Sheet: Sheet2
Pick	Games	BLV	CMV
1	127.357	30.9286	1981.04
2	102.071	23.2857	1433.58
3	112.143	24.2143	1707.98
4	92.0714	19.4286	1203.64
5	114.071	39.1429	1677.33
6	61.9286	5.85714	781.315
7	108.5	26	1651.76
8	68.4286	6.78571	775.901
9	82.0714	8.85714	978.541
10	59.2143	13.4286	725.119
11	75.7857	11.6429	1036.9
12	64.1429	9.85714	901.82
13	109.929	19.1429	1606.04
14	83.3571	5.57143	1141.03
15	73.5714	3.28571	921.715
16	64.4286	1.78571	763.292
17	53.7857	3.71429	585.527
18	64.4286	8.78571	828.255
19	80.5714	14.2857	1223.22
20	46.7143	9.85714	549.282
21	60.2143	6.5	727.869
22	42.4286	2.64286	452.94
23	53.5714	5	666.111
24	61.9286	2.92857	689.437
25	36.1429	2.71429	400.218
26	61.7143	6.28571	786.831
27	41	1.21429	417.691
28	43.5714	3.28571	530.622
29	69.4286	8.57143	856.93
30	51.3846	9.38462	722.81
31	35.9286	0.714286	371.647
32	60.7857	6.78571	731.914
33	59.1538	2.69231	876.963
34	34.3571	3.57143	374.521
35	24.5	0.357143	215.22
36	30.7857	0.642857	292.12
37	77.6154	8.76923	921.527
38	34.2143	1.71429	374.042
39	42.4615	5.23077	593.486
40	72.1429	16.6429	932.187
41	58.3571	3.92857	563.169
42	42.9286	4.71429	607.94
43	46.2143	7.35714	611.224
44	52.2308	7.07692	659.843
45	30.8182	1.18182	378.656
46	57.8462	1.23077	577.281
47	30.3846	1.92308	307.635
48	49.5385	3.15385	747.96
49	39.9167	2.33333	471.489
50	26.8462	0.0769231	256.477
51	13.3077	0	115.195
52	20.25	0.5	233.227
53	70.4615	4.76923	846.281
54	26.3	0.9	258.398
55	44.5	7.5	616.486
56	17.9167	1.08333	204.8
57	21.6	0.4	243.875
58	41.2	5.7	407.142
59	14.2308	0.384615	161.213
60	18.7273	0	169.682
61	66.0909	4.81818	865.709
62	19.9167	0.166667	178.367
63	34.7778	0.333333	381.813
64	13	0	156.053
65	11.7143	0.142857	139.801
66	24.9	0.5	265.02
67	15.5556	0.111111	141.574
68	8.8	0	98.346
69	18.25	0	219.999
70	22.125	1.125	204.563
71	41.75	2.375	526.497
72	16	0	130.288
73	20.3333	0.5	216.913
